# Supplementary material for: Evolution, Systematics and Classification of Commelinales (Commelinids, Monocots) Based on a Giant Morphological Taxon-Character Matrix
Source: Plants (Basel). 2026 Jun 3;15(11):1738. doi: 10.3390/plants15111738 (PMC13259461; doi:10.3390/plants15111738)
Supplement: Supplementary file 1 [file plants-15-01738-s001.zip]

Archive with 3 entries (3 files):
- Supplementary Table S3. Morphological matrix for Commelinales.xlsx
- Figure S1. Full WinClada tree for Commelinales.tif
- Supplementary files.pdf
