# Supplementary material for: Evolution, Systematics and Classification of Commelinales (Commelinids, Monocots) Based on a Giant Morphological Taxon-Character Matrix
Source: Plants (Basel). 2026 Jun 3;15(11):1738. doi: 10.3390/plants15111738 (PMC13259461; doi:10.3390/plants15111738)
Supplement: Supplementary file 1 [file plants-15-01738-s001.zip › Supplementary Table S3. Morphological matrix for Commelinales.xlsx]

## Sheet: Matrix
	1. Plant, life cycle, duration: perennial (0); annual (1)	2. Plant, life cycle, perennial, duration of aerial shoots: overwintering (0); dying off during the dry/cold/fire season (1)	3. Plant, clonal reproduction: absent (0); present (1)	4. Plants, sexual expression: monoecious (0); dioecious (1)	5. Habitat, substrate: aquatic or growing in damp environments (0); terrestrial (1); rupicolous (2); epiphytic (3)	6. Habitat, aquatic, emergence: paludal or emergent (0); mostly to completely submersed or rooted-floating (1); free-floating (2); rheophytic (3)	7. Habit, growth, branching, type: sympodial (0); monopodial (1)	8. Habit, growth type: herb (0); vine (1)	9. Habit, growth form: solitary (0); mat/cluster/clump-forming (1)	10. Habit, base: definite (0); indefinite (1)	11. Roots, surface: non-binding (0); sand-binding (1); water-binding/mucilaginous (2)	12. Roots, pubescence: glabrous to pilose (0); lanate (1); arachnoid (2)	13. Roots, function: non-contractile (0); contractile (1)	14. Roots, type: thin (0); tuberous (1); stilt (2)	15. Roots, tuberous, shape: thin and cylindrical (0); spindle-like (1); with a fusiform enlargement at base (2); with a fusiform enlargement at mid-length or apex (3); with a napiform enlargement at base (4); outer ones with a fusiform enlargement at mid-length or apex, the inner ones spindle-like (5); with a globose and sclerified enlargement at apex (6)	16. Roots/Stems, internal colouration: pale (0); yellow to orange to red to maroon (1); vinaceous to purple to black (2)	17. Stems, underground system: absent (0); rhizome (1); corm (2); tuberized stem (3); bulb (4)	18. Stems, underground system, crass or tuberized stem, development: short (0); elongate (1)	19. Stems, posture: prostrate (0); erect to fruticose (1)	20. Stems, consistency: fibrous (0); herbaceous (1); crass (2)	21. Stems, branching: unbranched or branched only at base (0); branched throughout (1); branched in the upper 1/2 or 1/3 (2)	22. Stems, internodes, elongation: elongated (0); contracted (1)	23. Stems, internodes, leaf-opposite line of uniseriate hairs, presence: absent (0); present (1)	24. Stems, node, swelling: slender (0); swollen (1)	25. Stems, secondary branches, flagelliform-shoots, presence: absent (0); present (1)	26. Leaves, dimorphic: absent (0); present (1)	27. Leaves, ptyxis: supervolute to convolute (0); involute (1); conduplicate (2); conduplicate-involute, enclosing the petiole of the preceding leaf (3)	28. Leaves, blade: bifacial (0); unifacial (1); late bifacial (2)	29. Leaves, sheath, projection (ligule): absent (0); present (1)	30. Leaves, sheath, projection (ligule), fusion: free (0); fused to the sheath (1)	31. Leaves, sheath, projection (ligule), shape: truncate (0); flabellate (1); 2-lobed to 2-parted (2); multiparted (3)	32. Leaves, sheath, projection (ligule), relative length to the sheath: shorter than the sheath or ca. as long as the sheath (0); clearly longer than the sheath (1)	33. Leaves, sheath, projection (ligule), 2-lobed to 2-parted or multiparted, lobes shape: filiform (0); quadrate (1); oblong (2); triangular (3)	34. Leaves, sheath, projection (ligule), consistency: membranous and hyaline (0); chartaceous and semi-opaque to opaque (1)	35. Leaves, sheaths, type: open (0); closed symmetric (1); closed asymmetric (2)	36. Leaves, sheaths, margin: entire (0); scarious (1)	37. Leaves, sheaths, closed, suture scar, presence: absent (0); present (1)	38. Leaves, sheaths, closed, splitting open at maturity: absent (0); present (1)	39. Leaves, immature, duration: early deciduous (0); late deciduous (1); persistent (2)	40. Leaves, immature, phyllotaxy: distichously-alternate (0); spirally-alternate/rosette (1); equitant (2); pseudo-whorled (3)	41. Leaves, immature, distribution: evenly distributed (0); congested at base/apex (1); equitant (2)	42. Leaves, immature, environment: submerged (0); floating or emerse (1)	43. Leaves, immature, insertion: sessile (0); subpetiolate (1)	44. Leaves, immature, blade, posture: pendulous (0); patent to slightly recurved (1); ascending to erect (2); appressed to the soil (3)	45. Leaves, immature, blade, development, lower leaves on the stem: scale-like, sometimes with an open sheath (0); reduced (1); expanded (2)	46. Leaves, immature, blade, shape: ribbon-like or linear to ensiform or loriform (0); oblong to elliptic (1); lanceolate to ovate (2); spathulate to obovate to rotund or cordate (3)	47. Leaves, immature, blade, consistency: membranous (0); chartaceous (1); crass (2); fibrous and coriaceous (3); spongy (4)	48. Leaves, immature, blade, architecture: flat (0); falcate to conduplicate (1); bifacial plicate (2); unifacial plicate (3); bullate (4); cannulate (5); acicular or subterete to terete (6); twisted (7); conduplicate-keeled (8)	49. Leaves, immature, blade, fistulous, presence: absent (0); present (1)
Costus_pulverulentus	0	0	1	0	1	-	0	0	0	0	0	0	0	0	-	0	1	-	1	1	0	1	0	0	0	0	0	0	1	0	2	-	2	-	1	0	0	0	2	1	1	1	0	1	2	3	1	1	0
Zingiber_officinale	0	0	1	0	1	-	0	0	0	0	0	0	0	0	-	0	1	-	1	1	0	0	0	0	0	0	0	0	1	0	2	-	2	-	0	0	-	-	2	0	1	1	0	1	2	1	1	1	0
Hanguana_bakoensis	0	0	1	1	1	-	0	0	1	0	0	0	0	0	-	0	1	-	1	0	0	0	0	0	0	0	0	0	0	-	-	-	-	-	0	1	-	-	2	0	1	1	1	2	2	0	1	0	0
Hanguana_bogneri	0	0	0	1	1	-	0	0	0	0	0	0	0	0	-	0	1	-	1	0	0	0	0	0	0	0	0	0	0	-	-	-	-	-	0	1	-	-	2	0	1	1	1	2	2	2	1	0	0
Hanguana_exultans	0	0	1	1	0	0	0	0	0	1	0	0	0	0	-	0	1	-	1	0	0	0	0	0	0	0	0	0	0	-	-	-	-	-	0	1	-	-	2	0	1	1	1	2	2	1	1	0	0
Hanguana_loi	0	0	0	1	0	0	0	0	0	0	0	0	0	0	-	0	1	-	1	0	0	0	0	0	0	0	0	0	0	-	-	-	-	-	0	1	-	-	2	0	1	1	1	2	2	1	1	2	0
Hanguana_major	0	0	0	1	0	0	0	0	0	0	0	0	0	0	-	0	1	-	1	0	0	0	0	0	0	0	0	0	0	-	-	-	-	-	0	1	-	-	2	1	1	1	1	2	2	2	1	2	0
Hanguana_malayana	0	0	1	1	0	1	0	0	1	1	0	0	0	0	-	0	1	-	0	0	0	1	0	0	1	0	0	0	0	-	-	-	-	-	0	1	-	-	2	0	1	1	1	1	2	1	1	0	0
Hanguana_nitens	0	0	1	1	0	0	0	0	1	1	0	0	0	0	-	0	1	-	0	0	0	1	0	0	1	0	0	0	0	-	-	-	-	-	0	1	-	-	2	1	1	1	1	2	2	2	1	2	0
Hanguana_pantiensis	0	0	0	1	1	-	0	0	0	0	0	0	0	0	-	0	1	-	1	0	0	1	0	0	0	0	0	0	0	-	-	-	-	-	0	1	-	-	2	0	1	1	1	2	2	1	1	2	0
Hanguana_podzolica	0	0	0	1	0	0	0	0	0	0	0	0	0	0	-	0	1	-	1	0	0	0	0	0	0	0	0	0	0	-	-	-	-	-	0	1	-	-	2	0	1	1	1	2	2	1	1	2	0
Hanguana_stenopoda	0	0	0	1	0	0	0	0	0	0	0	0	0	0	-	0	1	-	1	0	0	0	0	0	0	0	0	0	0	-	-	-	-	-	0	1	-	-	2	0	1	1	1	2	2	1	1	2	0
Aetheolirion_stenolobium	0	1	1	0	1	-	1	1	0	0	0	0	0	1	1	0	1	-	0	1	2	0	1	1	0	0	1	0	0	-	-	-	-	-	2	0	1	0	2	1	0	1	1	0	1	3	0	0	0
Amischotolype_glabrata	0	0	1	0	1	-	1	1	0	0	0	0	0	0	-	0	0	-	0	2	0	0	1	1	0	0	1	0	0	-	-	-	-	-	2	0	1	0	2	1	1	1	1	1	1	1	2	0	0
Amischotolype_gracilis	0	0	1	0	1	-	1	1	0	0	0	0	0	0	-	0	0	-	1	2	2	0	1	1	0	0	1	0	0	-	-	-	-	-	2	0	1	0	2	1	0	1	1	2	1	1	2	0	0
Amischotolype_hispida	0	0	1	0	1	-	1	1	0	0	0	0	0	0	-	0	0	-	0	2	2	0	1	1	0	0	1	0	0	-	-	-	-	-	2	0	1	0	2	1	0	1	1	1	1	1	2	0	0
Amischotolype_hookeri	0	0	1	0	1	-	1	0	0	0	0	0	0	0	-	0	0	-	1	2	0	0	1	1	0	0	1	0	0	-	-	-	-	-	2	0	1	0	2	1	1	1	0	1	1	1	2	0	0
Amischotolype_microphylla	0	0	1	0	1	-	1	1	0	0	0	0	0	0	-	0	0	-	1	2	2	0	1	1	0	0	1	0	0	-	-	-	-	-	2	0	1	0	2	1	0	1	1	2	1	1	2	0	0
Amischotolype_monosperma	0	0	1	0	1	-	1	0	0	1	0	0	0	0	-	0	0	-	0	2	1	0	1	1	0	0	1	0	0	-	-	-	-	-	2	0	1	0	2	1	1	1	0	1	1	1	2	4	0
Amischotolype_neoscandens	0	0	1	0	1	-	1	1	0	0	0	0	0	0	-	0	0	-	1	2	2	0	1	1	0	0	1	0	0	-	-	-	-	-	2	0	1	0	2	1	0	1	1	2	1	1	2	0	0
Amischotolype_ramosa	0	0	1	0	1	-	1	0	0	0	0	0	0	0	-	0	0	-	0	2	2	0	1	1	0	0	1	0	0	-	-	-	-	-	2	0	1	0	2	1	0	1	1	1	1	1	2	0	0
Amischotolype_rostrata	0	0	1	0	1	-	1	1	0	0	0	0	0	0	-	0	0	-	1	2	2	0	1	1	0	0	1	0	0	-	-	-	-	-	2	0	1	0	2	1	0	1	1	2	1	1	2	0	0
Aneilema_acuminatum	0	0	1	0	1	-	0	0	0	0	1	0	0	0	-	0	1	-	1	2	0	0	1	1	0	0	1	0	0	-	-	-	-	-	2	0	1	0	2	1	0	1	0	1	2	1	0	0	0
Aneilema_aequinoctiale	0	0	1	0	1	-	0	1	0	1	1	0	0	0	-	0	1	-	1	2	1	0	1	1	0	0	1	0	0	-	-	-	-	-	2	0	1	0	2	0	0	1	1	1	2	2	0	0	0
Aneilema_beniniense	0	0	1	0	1	-	0	0	1	0	1	0	0	0	-	0	1	-	1	2	1	0	1	1	0	0	1	0	0	-	-	-	-	-	2	0	1	0	2	1	1	1	1	1	2	0/1/2	0	0	0
Aneilema_biflorum	0	0	1	0	1	-	0	0	0	1	1	0	0	0	-	0	1	-	0	2	1	0	1	1	0	0	1	0	0	-	-	-	-	-	2	0	1	0	2	0	0	1	0	1	2	2	0	0	0
Aneilema_brasiliense	1	-	1	0	1	-	0	0	0	0	1	0	0	0	-	0	0	-	1	1	0	0	1	1	1	0	0	0	0	-	-	-	-	-	2	0	1	0	2	1	1	1	1	1	2	1/2	0	0	0
Aneilema_calceolus	1	-	1	0	1	-	0	0	0	1	1	0	0	0	-	0	1	-	0	2	1	0	1	1	0	0	1	0	0	-	-	-	-	-	2	0	1	0	2	1	0	1	0	1	2	2	0	0	0
Aneilema_clarkei	0	0	1	0	1	-	0	0	0	1	1	0	0	0	-	0	1	-	0	2	1	0	1	1	0	0	1	0	0	-	-	-	-	-	2	0	1	0	2	1	0	1	1	1	2	2	0	0	0
Aneilema_gillettii	0	0	1	0	1	-	0	0	0	0	1	0	0	1	1	0	1	-	1	2	0	0	1	1	0	0	1	0	0	-	-	-	-	-	2	0	1	0	2	1	1	1	1	1	2	1	0	0	0
Aneilema_grandibracteolatum	0	1	1	0	1	-	0	0	1	0	1	0	0	1	3	0	1	-	1	2	0	0	1	1	0	0	1	0	0	-	-	-	-	-	2	0	1	0	2	1	1	1	0	1	2	1/2	0	0	0
Aneilema_hockii	0	0	1	0	1	-	0	0	0	0	1	0	0	1	1	0	1	-	1	2	0	1	1	1	0	0	1	0	0	-	-	-	-	-	2	0	1	0	2	1	0	1	0	1	2	0/1/2	0	0	0
Aneilema_johnstonii	0	0	1	0	1	-	0	0	0	0	1	0	0	0	-	0	1	-	1	2	0	0	1	1	0	0	1	0	0	-	-	-	-	-	2	0	1	0	2	0	0	1	1	1	2	2	0	0	0
Aneilema_leiocaule	0	0	1	0	1	-	0	0	1	0	1	0	0	0	-	0	1	-	1	2	0	0	1	1	0	0	1	0	0	-	-	-	-	-	2	0	1	0	2	1	1	1	1	1	2	1/2	0	0	0
Aneilema_neocaledonicum	0	0	1	0	1	-	0	0	0	1	1	0	0	0	-	0	1	-	0	2	1	0	1	1	0	0	1	0	0	-	-	-	-	-	2	0	1	0	2	0	0	1	0	1	2	1	0	0	0
Aneilema_pedunculosum	1	-	1	0	1	-	0	0	1	0	0	0	0	0	-	0	1	-	1	2	0	0	1	1	0	0	1	0	0	-	-	-	-	-	2	0	1	0	2	1	1	1	1	1	2	1/2	0	0	0
Aneilema_petersii	0/1	0	1	0	1	-	0	0	0	0	1	0	0	0	-	0	1	-	0/1	2	0/1	0	1	1	0	0	1	0	0	-	-	-	-	-	2	0	1	0	2	1	1	1	1	1	2	0/1/2	0	0	0
Aneilema_rendlei	0	0	1	0	2	-	0	0	0	0	1	0	0	0	-	0	1	-	0/1	2	0	0	1	1	0	0	1	0	0	-	-	-	-	-	2	0	1	0	2	1	1	1	1	1	2	0/1/2	0	0	0
Aneilema_somaliense	0	1	1	0	1	-	0	0	1	0	1	0	0	1	3	0	1	-	1	2	0	0	1	1	0	0	1	0	0	-	-	-	-	-	2	0	1	0	2	1	1	1	0	1	2	1/2	0	0	0
Aneilema_taylorii	0	0	1	0	2	-	0	0	0	0	1	0	0	0	-	0	1	-	0/1	2	0	0	1	1	0	0	1	0	0	-	-	-	-	-	2	0	1	0	2	1	1	1	1	1	2	0/1/2	0	0	0
Aneilema_umbrosum	0	0	1	0	1	-	0	0	0	0	1	0	0	0	-	0	1	-	1	2	0/1	0	1	1	0	0	1	0	0	-	-	-	-	-	2	0	1	0	2	1	1	1	1	1	2	0/1/2	0	0	0
Aneilema_yunnanense	0	0	1	0	1	-	0	0	0	0	1	0	0	0	-	0	1	-	1	2	0	0	1	1	0	0	1	0	0	-	-	-	-	-	2	0	1	0	2	1	0	1	1	1	2	0/1/2	0	0	0
Aneilema_zebrinum	0	0	1	0	1	-	0	0	0	1	1	0	0	0	-	0	1	-	0	2	1	0	1	1	0	0	1	0	0	-	-	-	-	-	2	0	1	0	2	1	0	1	1	1	2	0/1/2	0	0	0
Aneilema_scaberrimum	0	0	1	0	1	-	0	0	0	1	1	0	0	0	-	0	1	-	1	2	1	0	1	1	0	0	1	0	0	-	-	-	-	-	2	0	1	0	2	1	0	1	1	1	2	1	0	0	0
Aneilema_vitiense	0	0	1	0	1	-	0	0	0	0	1	0	0	0	-	0	1	-	1	2	0	0	1	1	0	0	1	0	0	-	-	-	-	-	2	0	1	0	2	0	0	1	1	1	2	1/2	0	0	0
Buforrestia_candolleana	0	0	1	0	1	-	1	0	0	0	0	0	0	0	-	0	1	-	1	1	0	0	1	1	0	0	1	0	0	-	-	-	-	-	2	0	1	0	2	1	1	1	1	1	2	1/2	1	0	0
Buforrestia_mannii	0	0	1	0	1	-	1	0	0	0	0	0	0	0	-	0	1	-	1	1	0	0	1	1	0	0	1	0	0	-	-	-	-	-	2	0	1	0	2	1	1	1	1	1	2	1	0	0	0
Buforrestia_obovata	0	0	1	0	1	-	1	0	0	0	0	0	0	0	-	0	1	-	1	1	0	0	1	1	0	0	1	0	0	-	-	-	-	-	2	0	1	0	2	1	1	1	0	1	2	3	0	0	0
Callisia_ciliata	0	0	1	0	1	-	1	0	1	1	1	0	0	0	-	0	0	-	0	1	1	0	1	1	0	0	0	0	0	-	-	-	-	-	2	0	1	0	2	0	1	1	1	2	2	1/2	0/1	0	0
Callisia_cordifolia	0	1	1	0	1/2	-	0	0	1	1	1	0	0	0	-	0	0	-	0	2	1	0	1	1	0	0	0	0	0	-	-	-	-	-	2	0	1	0	2	0	0	1	0	3	2	2	2	1	0
Callisia_elegans	0	0	1	0	1	-	0	0	0	0	1	0	0	0	-	0	0	-	0	2	1	0	1	1	0	0	0	0	0	-	-	-	-	-	2	0	1	0	2	0	0	1	0	1	2	2	2	1	0
Callisia_filiformis	1	-	1	0	0	0	1	0	1	0	1	0	0	0	-	0	0	-	1	1	0	1	1	1	0	0	0	0	0	-	-	-	-	-	2	0	1	0	2	0	0	1	0	2	2	1	0/1	0	0
Callisia_fragrans	0	0	1	0	2	-	0	0	0	0	1	0	0	0	-	0	0	-	0/1	2	0	1	1	1	1	0	0	0	0	-	-	-	-	-	2	0	1	0	2	1	1	1	0	2	2	1	2	1	0
Callisia_gentlei	0	0	1	0	1	-	0	0	0	0	1	0	0	0	-	0	0	-	0	2	0	0	1	1	0	0	0	0	0	-	-	-	-	-	2	0	1	0	2	0	0	1	0	1	2	2	2	1	0
Callisia_gracilis	1	-	1	0	2	-	1	0	1	1	1	0	0	0	-	0	0	-	0	1	1	0	1	1	0	0	0	0	0	-	-	-	-	-	2	0	1	0	2	0	1	1	1	1	2	2	0	0	0
Callisia_graminea	0	1	1	0	1	-	0	0	0	0	1	1	0	1	4	0	0	-	0	1	0	0	1	1	0	0	0	0	0	-	-	-	-	-	2	0	1	0	2	0	0	1	0	2	2	0	1	1	0
Callisia_insignis	0	0	1	0	1	-	0	0	0	1	1	0	0	0	-	0	0	-	0	2	1	0	1	1	0	0	0	0	0	-	-	-	-	-	2	0	1	0	2	0	0	1	0	1	2	2	2	1	0
Callisia_hintoniorum	0	0	1	0	2	-	0	0	1	0	1	0	0	1	1	0	0	-	1	2	0	0	1	1	0	0	0	1	0	-	-	-	-	-	2	0	1	0	2	1	0	1	0	2	2	0	2	6	0
Callisia_laui	0	1	1	0	2	-	0	0	1	0	1	0	0	1	1	0	0	-	1	2	0	0	1	1	0	0	0	0	0	-	-	-	-	-	2	0	1	0	2	1	0	1	0	2	2	0	2	1	0
Callisia_leucantha	0	1	1	0	1	-	0	0	1	0	1	1	0	1	4	0	0	-	0	1	0	0	1	1	0	0	0	0	0	-	-	-	-	-	2	0	1	0	2	0	0	1	0	2	2	0	1	1	0
Callisia_macdougallii	0	0	1	0	1	-	0	0	0	1	1	0	0	0	-	0	0	-	0	2	1	0	1	1	0	0	0	0	0	-	-	-	-	-	2	0	1	0	2	0	0	1	0	1	2	2	2	1	0
Callisia_micrantha	0	0	1	0	1	-	0	0	1	0	1	0	0	0	-	0	0	-	0	2	1	0	1	1	0	0	0	0	0	-	-	-	-	-	2	0	1	0	2	0	0	1	0	1	2	2	2	1	0
Callisia_monandra	1	-	1	0	0/1	0	0	0	0	1	1	0	0	0	-	0	0	-	0	2	1	0	1	1	0	0	0	0	0	-	-	-	-	-	2	0	1	0	2	0	0	1	0	1	2	2	2	1	0
Callisia_multiflora	1	-	1	0	1/2	-	0	0	0	1	1	0	0	0	-	0	0	-	0	2	1	0	1	1	0	0	0	0	0	-	-	-	-	-	2	0	1	0	2	0	0	1	0	1	2	2	2	1	0
Callisia_navicularis	0	0	1	0	1/2	-	0	0	1	0	1	0	0	1	1	0	0	-	1	2	0	0	1	1	1	0	0	0	0	-	-	-	-	-	2	0	1	0	2	0	0	1	0	2	2	2	2	1	0
Callisia_ornata	0	1	1	0	1	-	0	0	1	0	1	1	0	1	4	0	0	-	1	1	0	0	1	1	0	0	0	0	0	-	-	-	-	-	2	0	1	0	2	0	0	1	0	2	2	0	1	1	0
Callisia_repens	0	0	1	0	1/2/3	-	0	0	1	1	1	0	0	0	-	0	0	-	0	2	1	0	1	1	0	0	0	0	0	-	-	-	-	-	2	0	1	0	2	0	0	1	0	1	2	2	2	1	0
Callisia_rosea	0	1	1	0	1	-	0	0	1	0	1	1	0	1	1	1	0	-	1	1	0	0	1	1	0	0	0	0	0	-	-	-	-	-	2	0	1	0	2	0	0	1	0	1	2	1	0	0	0
Callisia_soconuscensis	0	0	1	0	2	-	0	0	1	0	1	0	0	0	-	0	0	-	0	2	1	1	1	1	0	0	0	0	0	-	-	-	-	-	2	0	1	0	2	0	0	1	0	1	2	1	2	1	0
Callisia_tehuantepecana	0	0	1	0	1	-	0	0	0	0	1	0	0	0	-	0	0	-	0	2	0	0	1	1	0	0	0	0	0	-	-	-	-	-	2	0	1	0	2	0	0	1	0	1	2	2	2	1	0
Callisia_warszewicziana	0	0	1	0	2	-	0	0	1	0	1	0	0	0	-	0	0	-	0	2	0	1	1	1	1	0	0	0	0	-	-	-	-	-	2	0	1	0	2	1	1	1	0	2	2	0/1	2	1	0
Cartonema_baileyi	0	1	1	0	0	0	0	0	0	0	1	0	0	0	-	0	2	-	0	1	0	0	1	1	0	0	0	0	0	-	-	-	-	-	2	0	1	0	2	1	1	1	0	2	2	0	0	1	0
Cartonema_brachyantherum	0	1	1	0	0	0	0	0	0	0	1	0	0	0	-	0	2	-	1	1	0	1	1	1	0	0	0	0	0	-	-	-	-	-	2	0	1	0	2	1	1	1	0	2	2	0	1	1	0
Cartonema_parviflorum	0	1	1	0	0	0	0	0	0	0	1	0	0	0	-	0	2	-	1	1	0	0	1	1	0	0	0	0	0	-	-	-	-	-	2	0	1	0	2	1	1	1	0	2	2	0	1	1	0
Cartonema_phylidroides	0	1	1	0	0	0	0	0	0	0	1	0	0	0	-	0	2	-	1	1	0	0	1	1	0	0	0	0	0	-	-	-	-	-	2	0	1	0	2	1	1	1	0	2	2	0	1	1	0
Cartonema_spicatum	0	1	1	0	0	0	0	0	0	0	1	0	0	0	-	0	2	-	1	1	0	1	1	1	0	0	0	0	0	-	-	-	-	-	2	0	1	0	2	1	1	1	0	2	2	0	1	1	0
Cartonema_tenue	0	1	1	0	0	0	0	0	0	0	1	0	0	0	-	0	2	-	1	1	0	0	1	1	0	0	0	0	0	-	-	-	-	-	2	0	1	0	2	1	1	1	0	2	2	0	1	1	0
Cartonema_trigonospermum	0	1	1	0	0	0	0	0	0	0	1	0	0	0	-	0	2	-	1	1	0	1	1	1	0	0	0	0	0	-	-	-	-	-	2	0	1	0	2	1	1	1	0	2	2	0	1	1	0
Cochliostema_odoratissimum	0	0	1	0	3	-	1	0	0	0	0	0	0	0	-	0	1	-	0	1	1	1	1	1	0	0	1	0	0	-	-	-	-	-	2	0	1	0	2	1	1	1	0	2	2	0/1	1	1	0
Cochliostema_velutinum	0	0	1	0	1/3	-	1	0	0	0	0	0	0	0	-	0	1	-	0	1	1	0/1	1	1	0	0	1	0	0	-	-	-	-	-	2	0	1	0	2	1	0	1	1	2	2	0/1	1	1	0
Coleotrype_baronii	1	-	1	0	1	-	0	0	0	0	0	0	0	0	-	0	0	-	1	2	1	0	1	1	0	0	1	0	0	-	-	-	-	-	2	0	1	0	2	1	0	1	1	1	1	1	0	0	0
Coleotrype_goudotii	1	-	1	0	1	-	0	0	0	0	0	0	0	0	-	0	0	-	1	2	1	0	1	1	0	0	1	0	0	-	-	-	-	-	2	0	1	0	2	1	0	1	1	1	1	1	0	0	0
Coleotrype_lutea	0	0	1	0	1	-	0	0	0	0	0	0	0	1	1	0	0	-	1	2	1	1	1	1	0	0	1	0	0	-	-	-	-	-	2	0	1	0	2	1	0	1	1	1	1	3	0	0	0
Coleotrype_madagascarica	0	0	1	0	1	-	0	0	0	0	0	0	0	1	1	0	0	-	1	2	1	0	1	1	0	0	1	0	0	-	-	-	-	-	2	0	1	0	2	1	0	1	1	1	1	1	0	0	0
Coleotrype_synanthera	0	0	1	0	1	-	0	0	0	0	0	0	0	1	1	0	0	-	1	2	1	0	1	1	0	0	1	0	0	-	-	-	-	-	2	0	1	0	2	1	0	1	1	1	1	0	0	0	0
Coleotrype_vermigera	0	0	1	0	1	-	0	0	0	0	0	0	0	1	1	0	0	-	1	2	1	0	1	1	0	0	1	0	0	-	-	-	-	-	2	0	1	0	2	1	0	1	1	1	1	1	0	0	0
Coleotrype_brueckneriana	0	0	1	0	1	-	1	0	0	0	0	0	0	0	-	0	0	-	0	2	1	0	1	1	0	0	1	0	0	-	-	-	-	-	2	0	1	0	2	1	1	1	1	1	1	1	2	0	0
Coleotrype_laurentii	0	0	1	0	1	-	1	0	0	0	0	0	0	0	-	0	0	-	0	2	1	0	1	1	0	0	1	0	0	-	-	-	-	-	2	0	1	0	2	1	1	1	1	1	1	0	2	0	0
Coleotrype_mozambicensis	0	0	1	0	1	-	1	0	0	0	0	0	0	0	-	0	0	-	1	2	1	0	1	1	0	0	1	0	0	-	-	-	-	-	2	0	1	0	2	1	1	1	1	1	1	0	2	0	0
Coleotrype_natalensis	0	0	1	0	1	-	1	0	0	0	0	0	0	0	-	0	0	-	1	2	1	0	1	1	0	0	1	0	0	-	-	-	-	-	2	0	1	0	2	1	1	1	1	1	1	0	2	0	0
Coleotrype_udzungwaensis	0	0	1	0	1	-	1	0	0	0	0	0	0	0	-	0	0	-	1	2	1	0	1	1	0	0	1	0	0	-	-	-	-	-	2	0	1	0	2	1	1	1	1	1	1	2	2	0	0
Commelina_africana	0	0	1	0	1	-	1	0	0	1	1	0	0	0	-	0	0	-	0	1	1	0	1	1	0	0	1	0	0	-	-	-	-	-	2	0	1	0	2	0	0	1	0	1	2	2	0	0	0
Commelina_benghalensis	0	0	1	0	1	-	1	0	0	1	1	0	0	0	-	0	0	-	0	1	1	0	1	1	0	0	1	0	0	-	-	-	-	-	2	0	1	0	2	0	0	1	1	1	2	2/3	0	0	0
Commelina_calandrinioides	1	-	1	0	0	0	1	0	1	1	0	0	0	0	-	0	0	-	0	1	1	0	1	1	0	0	1	0	0	-	-	-	-	-	2	0	1	0	2	1	0	1	0	1	2	0/1	2	1	0
Commelina_communis	0	0	1	0	1	-	1	0	0	1	1	0	0	0	-	0	0	-	1	1	1	0	1	1	0	0	1	0	0	-	-	-	-	-	2	0	1	0	2	0	0	1	1	1	2	2	0	0	0
Commelina_congesta	0	0	1	0	1	-	1	0	0	1	1	0	0	0	-	0	0	-	1	1	1	0	1	1	0	0	1	0	0	-	-	-	-	-	2	0	1	0	2	0	0	1	0	1	2	1	0	0	0
Commelina_erecta	0	0	1	0	1	-	1	0	0	1	1	0	0	0	-	0	0	-	0/1	1	1	0	1	1	0	0	1	0	0	-	-	-	-	-	2	0	1	0	2	0	0	1	0/1	1	2	1/2	0	0	0
Commelina_imberbis	0	0	1	0	1	-	1	0	0	1	1	0	0	0	-	0	0	-	0/1	1	1	0	1	1	0	0	1	0	0	-	-	-	-	-	2	0	1	0	2	0	0	1	0/1	1	2	1/2	0	0	0
Commelina_paludosa	0	0	1	0	0	0	1	0	0	1	0	0	0	0	-	0	0	-	1	1	1	0	1	1	0	0	1	0	0	-	-	-	-	-	2	0	1	0	2	0	0	1	0	1	2	1/2	0	0	0
Commelina_purpurea	0	0	1	0	0	0	1	0	1	1	0	0	0	0	-	0	0	-	0	1	1	0	1	1	0	0	1	0	0	-	-	-	-	-	2	0	1	0	2	0	0	1	0	1	2	0/1	2	1	0
Commelina_reptans	0	0	1	0	1	-	1	0	1	1	1	0	0	0	-	0	0	-	0	1	1	0	1	1	0	0	1	0	0	-	-	-	-	-	2	0	1	0	2	0	0	1	0	1	2	1	0	0	0
Cyanotis_axillaris	1	-	0	0	0	0	1	0	0	1	0	0	0	0	-	0	0	-	0	2	1	0	1	1	0	0	0	0	0	-	-	-	-	-	2	0	1	0	2	0	0	1	0	3	1	2	2	0	0
Cyanotis_ciliata	0/1	0	1	0	1	-	1	0	0	1	1	0	0	0	-	0	0	-	0	2	1	0	1	1	0	0	0	0	0	-	-	-	-	-	2	0	1	0	2	0	0	1	0	3	1	2	2	0	0
Cyanotis_kewensis	0/1	0	1	0	1	-	1	0	0	1	1	0	0	0	-	0	1	-	0	2	1	0	1	1	0	0	0	0	0	-	-	-	-	-	2	0	1	0	2	0	0	1	0	3	1	2	2	0	0
Cyanotis_speciosa	0	0	1	0	1	-	1	0	0	1	0	0	0	1	1	0	1	-	1	2	0	1	1	1	1	0	0	0	0	-	-	-	-	-	2	0	1	0	2	0	0	1	0	1	1	2	2	1	0
Cyanotis_vaga	1	-	0	0	1	-	1	0	0	1	0	0	0	0	-	0	2	-	1	2	0	1	1	1	1	0	0	0	0	-	-	-	-	-	2	0	1	0	2	0	0	1	0	1	1	2	2	1	0
Cyanotis_villosa	1	-	0	0	1	-	1	0	0	1	0	0	0	0	-	0	0	-	1	2	0	1	1	1	1	0	0	0	0	-	-	-	-	-	2	0	1	0	2	0	0	1	0	1	1	2	2	1	0
Dichorisandra_acaulis	0	1	1	0	1	-	0	0	0	0	0	0	0	1	3	0	1	-	1	1	0	1	1	1	0	0	1	0	0	-	-	-	-	-	2	0	1	0	2	1	1	1	1	2	1	1/2	0	0	0
Dichorisandra_amabilis	0	0	1	0	1	-	0	0	0	0	0	0	0	1	3	0	1	-	1	1	2	0	1	1	0	0	1	0	0	-	-	-	-	-	2	0	1	0	2	0	0	1	0	1	1	1/2	1	0	0
Dichorisandra_hexandra	0	0	1	0	1	-	0	1	0	0	0	0	0	1	3	0	1	-	1	1	2	0	1	1	0	0	1	0	0	-	-	-	-	-	2	0	1	0	2	0	0	1	0	1	1	1/2	1	0	0
Dichorisandra_glabrescens	0	0	1	0	1	-	0	1	0	0	0	0	0	1	3	0	1	-	1	0	2	0	1	1	0	0	1	0	0	-	-	-	-	-	2	0	1	0	2	0	0	1	0	1	1	2	1	0	0
Dichorisandra_incurva	0	0	1	0	1	-	0	1	0	0	0	0	0	1	3	0	1	-	1	0	2	0	1	1	0	0	1	0	0	-	-	-	-	-	2	0	1	0	2	0	0	1	0	1	1	0/2	1	0	0
Dichorisandra_leucophatalmos	0	0	1	0	1	-	0	0	0	0	0	0	0	1	3	0	1	-	1	1	0	0	1	1	0	0	1	0	0	-	-	-	-	-	2	0	1	0	2	1	1	1	0	1	1	2	0	0	0
Dichorisandra_marantoides	0	0	1	0	1	-	0	0	1	0	0	0	0	1	3	0	1	-	1	1	0	0	1	1	0	0	1	0	0	-	-	-	-	-	2	0	1	0	2	1	1	1	0	2	1	2	1	0	0
Dichorisandra_nana	0	0	1	0	1	-	0	0	0	0	0	0	0	1	3	0	1	-	1	2	0	1	1	1	0	0	1	0	0	-	-	-	-	-	2	0	1	0	2	1	1	1	0	1	1	1	0	0	0
Dichorisandra_odorata	0	0	1	0	1	-	0	0	1	0	0	0	0	1	3	0	1	-	1	1	0	0/1	1	1	0	0	1	0	0	-	-	-	-	-	2	0	1	0	2	1	1	1	0	1	1	2	0	0	0
Dichorisandra_paranaensis	0	0	1	0	1	-	0	0	0	0	0	0	0	1	3	0	1	-	1	2	0	0	1	1	0	0	1	0	0	-	-	-	-	-	2	0	1	0	2	1	1	1	0	1	1	1	0	0	0
Dichorisandra_penduliflora	0	0	1	0	1	-	0	0	0	0	0	0	0	1	3	0	1	-	1	0	2	0	1	1	0	0	1	0	0	-	-	-	-	-	2	0	1	0	2	0	0	1	0	1	1	1/2	0	0	0
Dichorisandra_procera	0	0	1	0	1	-	0	0	0	0	0	0	0	1	3	0	1	-	1	2	0	0	1	1	0	0	1	0	0	-	-	-	-	-	2	0	1	0	2	1	1	1	0	1	1	1	0	0	0
Dichorisandra_picta	0	0	1	0	1	-	0	0	0	0	0	0	0	1	3	0	1	-	1	1	0	0/1	1	1	0	0	1	0	0	-	-	-	-	-	2	0	1	0	2	1	1	1	0	1	1	1/2	0	0	0
Dichorisandra_tejucensis	0	1	1	0	1	-	0	0	0	0	0	0	0	1	3	0	1	-	1	1	2	0	1	1	0	0	1	0	0	-	-	-	-	-	2	0	1	0	2	0	0	1	0	1	1	1/2	0	0	0
Dichorisandra_thyrsiflora	0	0	1	0	1	-	0	0	0	0	0	0	0	1	3	0	1	-	1	2	0	0	1	1	0	0	1	0	0	-	-	-	-	-	2	0	1	0	2	1	1	1	0	1	1	1	0	0	0
Dichorisandra_radicalis	0	0	1	0	1	-	0	0	0	0	0	0	0	1	3	0	1	-	1	1	0	0	1	1	0	0	1	0	0	-	-	-	-	-	2	0	1	0	2	1	1	1	0	1	1	1/2	1	0	0
Dictyospermum_conspicuum	0	0	1	0	1	-	0	0	0	0	0	0	0	0	-	0	0	-	1	1	0	0	1	1	0	0	1	0	0	-	-	-	-	-	2	0	1	0	2	1	0	1	1	1	2	3	0	0	0
Dictyospermum_humile	0	0	1	0	1	-	0	0	0	0	0	0	0	1	1	0	0	-	1	1	0	1	1	1	0	0	1	0	0	-	-	-	-	-	2	0	1	0	2	1	1	1	1	1	2	1	0	0	0
Dictyospermum_montanum	0	0	1	0	1	-	0	0	0	0	0	0	0	0	-	0	0	-	0	1	1	0	1	1	0	0	1	0	0	-	-	-	-	-	2	0	1	0	2	1	0	1	1	1	2	1	0	0	0
Dictyospermum_ovalifolium	0	0	1	0	1	-	0	0	0	0	0	0	0	0	-	0	0	-	1	1	0	0	1	1	0	0	1	0	0	-	-	-	-	-	2	0	1	0	2	1	1	1	1	1	2	1	0	0	0
Dictyospermum_ovatum	0	0	1	0	1	-	0	0	0	0	0	0	0	1	1	0	0	-	1	1	0	0	1	1	0	0	1	0	0	-	-	-	-	-	2	0	1	0	2	1	1	1	0	1	2	2	0	0	0
Elasis_guatemalensis	0	0	1	0	1	-	0	0	0	0	1	0	0	0	-	0	0	-	1	1	1	0	1	1	0	0	1	0	0	-	-	-	-	-	2	0	1	0	2	0	0	1	0	1	2	2	0	0	0
Elasis_hirsuta	0	0	1	0	1	-	0	1	0	1	1	0	0	0	-	0	0	-	0	1	1	0	1	1	0	0	0	0	0	-	-	-	-	-	2	0	1	0	2	0	0	1	0	1	2	2	2	0	0
Floscopa_africana	0	0	1	0	0	0	0	0	1	1	0	0	0	0	-	0	0	-	0	1	0	0	1	1	0	0	1	0	0	-	-	-	-	-	2	0	1	0	2	1	0	0	1	1	2	2	1	0	0
Floscopa_aquatica	0	0	1	0	0	1	0	0	1	1	0	0	0	0	-	0	0	-	0	1	1	0	1	1	0	0	1	0	0	-	-	-	-	-	2	0	1	0	2	1	0	1	1	1	2	2	0	0	0
Floscopa_clarkeana	0	0	1	0	0	0	0	0	0	0	0	0	0	0	-	0	0	-	1	1	0	1	1	1	1	0	1	0	0	-	-	-	-	-	2	0	1	0	2	1	1	0	1	1	2	1	1	0	0
Floscopa_flavida	1	-	0	0	0	0	0	0	0	0	0	0	0	0	-	0	0	-	1	1	0	1	1	1	0	0	1	0	0	-	-	-	-	-	2	0	1	0	2	1	1	1	0	2	2	1	1	0	0
Floscopa_glabrata	0	0	1	0	0	0	0	0	1	1	0	0	0	0	-	0	0	-	1	1	0	0	1	1	0	0	1	0	0	-	-	-	-	-	2	0	1	0	2	1	0	0	0	1	2	2	1	0	0
Floscopa_peruviana	0	0	1	0	0	0	0	0	0	0	0	0	0	0	-	0	0	-	1	1	0	0	1	1	1	0	1	0	0	-	-	-	-	-	2	0	1	0	2	1	1	0	1	1	2	1	1	0	0
Floscopa_tanneri	1	-	0	0	0	0	0	0	0	0	0	0	0	0	-	0	0	-	1	1	0	0	1	1	0	0	1	0	0	-	-	-	-	-	2	0	1	0	2	1	1	1	0	2	2	1	1	0	0
Floscopa_scandens	0	0	1	0	0	0	0	0	1	1	0	0	0	0	-	0	0	-	1	1	0	0	1	1	0	0	1	0	0	-	-	-	-	-	2	0	1	0	2	1	0	0	0	1	2	2	1	0	0
Geogenanthus_ciliatus	0	0	1	0	1	-	1	0	1	0	0	0	0	1	3	0	1	-	1	1	0	0	1	1	0	0	1	0	0	-	-	-	-	-	2	0	1	0	2	1	1	1	1	2	1	1	0	1	0
Geogenanthus_poeppigii	0	0	1	0	1	-	1	0	1	0	0	0	0	1	3	0	1	-	1	1	0	0	1	1	0	0	1	0	0	-	-	-	-	-	2	0	1	0	2	1	1	1	0	1	1	3	1	4	0
Geogenanthus_rhizanthus	0	0	1	0	1	-	1	0	1	0	0	0	0	1	3	0	1	-	1	1	0	0	1	1	0	0	1	0	0	-	-	-	-	-	2	0	1	0	2	1	1	1	1	1	1	1	0	1	0
Gibasis_chihuahuensis	0	1	1	0	1	-	0	0	0	0	1	0	0	1	?	0	0	-	1	2	0	0	1	1	0	0	1	0	0	-	-	-	-	-	2	0	1	0	2	1	0	1	0	2	2	0	1	1	0
Gibasis_consobrina	0	1	1	0	1	-	0	0	0	0	1	0	0	1	1	0	0	-	0	2	0	0	1	1	0	0	1	0	0	-	-	-	-	-	2	0	1	0	2	1	0	1	0	2	2	2	1	1	0
Gibasis_geniculata	0	0	1	0	1/2	-	0	0	1	1	1	0	0	0	-	0	0	-	0	1	1	0	1	1	0	0	1	0	0	-	-	-	-	-	2	0	1	0	2	0	1	1	0	1	2	2	2	0	0
Gibasis_gypsophyla	0	0	1	0	2	-	0	0	0	0	1	0	0	1	1	0	0	-	1	2	0	0	1	1	0	0	1	0	0	-	-	-	-	-	2	0	1	0	2	1	0	1	0	2	2	2	2	1	0
Gibasis_hintoniorum	0	1	1	0	1	-	0	0	0	0	1	0	0	1	2	0	0	-	1	2	0	1	1	1	0	0	1	0	0	-	-	-	-	-	2	0	1	0	2	1	0	1	0	2	2	2	1	1	0
Gibasis_karwinskyana	0	1	1	0	1	-	0	0	0	0	1	0	0	1	2	0	0	-	1	2	0	0	1	1	0	0	1	0	0	-	-	-	-	-	2	0	1	0	2	1	0	1	0	2	2	2	1	1	0
Gibasis_linearis	0	1	1	0	1	-	0	0	0	0	1	0	0	1	2	0	0	-	1	2	0	0	1	1	0	0	1	0	0	-	-	-	-	-	2	0	1	0	2	1	0	1	0	0	2	0	2	1	0
Gibasis_matudae	0	0	1	0	1	-	0	0	0	0	1	0	0	1	0	0	0	-	0	1	1	0	1	1	0	0	1	0	0	-	-	-	-	-	2	0	1	0	2	1	0	1	0	2	2	2	2	1	0
Gibasis_oaxacana	0	0	1	0	1/2	-	0	0	1	0	1	0	0	0	-	0	0	-	1	1	0	0	1	1	0	0	1	0	0	-	-	-	-	-	2	0	1	0	2	1	1	1	1	1	2	2	0	0	0
Gibasis_pauciflora	0	0	1	0	1/2	-	0	0	1	1	1	0	0	0	-	0	0	-	1	1	0	0	1	1	0	0	1	0	0	-	-	-	-	-	2	0	1	0	2	0	1	1	0	1	2	1	2	0	0
Gibasis_pellucida	0	0	1	0	1/2/3	-	0	0	1	1	1	0	0	0	-	0	0	-	0	0	1	0	1	1	0	0	1	0	0	-	-	-	-	-	2	0	1	0	2	0	1	1	0	1	2	2	1	0	0
Gibasis_puclhella	0	1	1	0	1	-	0	0	0	0	1	0	0	1	1	0	0	-	1	1	0	0	1	1	0	0	1	0	0	-	-	-	-	-	2	0	1	0	2	1	0	1	0	2	2	2	2	1	0
Gibasis_triflora	1	-	1	0	1	-	0	0	0	0	1	0	0	0	-	0	0	-	1	1	0	0	1	1	0	0	1	0	0	-	-	-	-	-	2	0	1	0	2	1	0	1	1	2	2	2	2	1	0
Gibasis_venustula	0	1	1	0	1	-	0	0	0	0	1	0	0	1	2	0	0	-	0	2	1	0	1	1	0	0	1	0	0	-	-	-	-	-	2	0	1	0	2	1	0	1	0	2	2	0	2	1	0
Gibasoides_laxiflora	0	1	1	0	2	-	0	0	0	0	1	0	1	1	1	0	3	1	1	2	0	1	1	1	0	0	0	0	0	-	-	-	-	-	2	0	1	0	2	1	0	1	0	2	0	2	2	5	0
Matudanthus_nanus	0	1	1	0	2	-	0	0	0	0	1	0	1	1	1	0	3	1	0	2	0	1	1	1	0	0	0	0	0	-	-	-	-	-	2	0	1	0	2	0	0	1	0	1	0	2	2	0	0
Weldenia_volcanica	0	1	1	0	2	-	0	0	0	0	1	0	1	1	1	0	3	1	1	2	0	1	1	1	0	0	0	0	0	-	-	-	-	-	2	0	1	0	2	1	1	1	0	2	0	0	2	5	0
Weldenia_candida	0	1	1	0	2	-	0	0	0	0	1	0	1	1	1	0	3	1	1	2	0	1	1	1	0	0	0	0	0	-	-	-	-	-	2	0	1	0	2	1	1	1	0	2	0	0	2	5	0
Thyrsanthemum_floribundum	0	1	1	0	1	-	0	0	0	0	1	0	1	1	5	0	3	0	1	2	0	1	1	1	0	0	0	0	0	-	-	-	-	-	2	0	1	0	2	1	0/1	1	0	1	0	2	2	5	0
Thyrsanthemum_goldianum	0	1	1	0	1	-	0	0	0	0	1	0	1	1	5	0	3	0	1	2	0	1	1	1	0	0	0	0	0	-	-	-	-	-	2	0	1	0	2	1	0/1	1	1	1	0	1	2	5	0
Thyrsanthemum_longifolium	0	1	1	0	1	-	0	0	0	0	1	0	1	1	5	0	3	0	1	2	0	1	1	1	0	0	0	0	0	-	-	-	-	-	2	0	1	0	2	1	0/1	1	1	1	0	1	2	5	0
Murdannia_burchellii	0	1	1	0	0	0	1	0	1	0	1	0	0	0	-	0	1	-	1	0	0	0	1	1	0	0	1	0	0	-	-	-	-	-	2	0	1	0	2	1	0	1	0	2	2	0/1	1	1	0
Murdannia_engelsii	0	1	1	0	0	0/1	1	0	0	1	1	0	0	0	-	0	1	-	1	1	1	0	1	1	0	0	0	0	0	-	-	-	-	-	2	0	1	0	2	0	0	0	0	1	2	2	1	1	0
Murdannia_gardneri	0	1	1	0	0	0	1	0	1	0	1	0	0	0	-	0	1	-	1	1	0	0	1	1	0	0	0	0	0	-	-	-	-	-	2	0	1	0	2	1	0	1	0	2	2	0/1	1	1	0
Murdannia_paraguayensis	0	1	1	0	0	0	1	0	1	0	1	0	0	0	-	0	1	-	1	1	0	0	1	1	0	0	0	0	0	-	-	-	-	-	2	0	1	0	2	1	0	1	0	2	2	2	2	1	0
Murdannia_sepalosa	0	1	1	0	1	-	1	0	1	0	1	0	0	1	6	0	1	-	1	1	0	1	1	1	0	0	0	0	0	-	-	-	-	-	2	0	1	0	2	1	1	1	0	2	2	0/1	2	1	0
Murdannia_edulis	0	0	1	0	0/1	-	1	0	0	0	1	0	0	1	1	0	1	-	1	1	0	1	1	1	0	0	0	0	0	-	-	-	-	-	2	0	1	0	2	1	1	1	0	2	2	0/1	2	1	0
Murdannia_japonica	0	0	1	0	0/1	-	1	0	0	0	1	0	0	1	1	0	1	-	1	1	0	0	1	1	0	0	0	0	0	-	-	-	-	-	2	0	1	0	2	1	1	1	0	2	2	0/1	2	1	0
Murdannia_keisak	1	-	1	0	0	0	1	0	0	1	0	0	0	0	-	0	0	-	0	1	1	0	1	1	0	0	0	0	0	-	-	-	-	-	2	0	1	0	2	0	0	0	0	1	2	1	0	1	0
Murdannia_nudiflora	1	-	0	0	0	0	1	0	0	0	1	0	0	0	-	0	1	-	1	1	0	0	1	1	0	0	0	0	0	-	-	-	-	-	2	0	1	0	2	0	1	1	0	2	2	0/1	2	1	0
Murdannia_schomburgkiana	0	1	1	0	0	0	1	0	0	0	1	0	0	1	1	0	1	-	1	2	0	0	1	1	0	0	0	0	0	-	-	-	-	-	2	0	1	0	2	0	0	1	0	1	2	1	0	1	0
Murdannia_semifoliata	0	1	1	0	0	0	1	0	0	0	1	0	0	1	1	0	1	-	1	2	0	0	1	1	0	0	0	0	0	-	-	-	-	-	2	0	1	0	2	0	0	1	0	1	2	1	0	1	0
Palisota_albertii	0	0	1	0	1	-	0	0	1	0	1	0	0	1	1	0	1	-	1	0	0	0	1	1	0	0	1	0	0	-	-	-	-	-	2	0	1	0	2	3	1	1	1	1	2	1	1	4	0
Palisota_ambigua	0	0	1	0	1	-	0	0	0	0	1	0	0	1	1	0	1	-	1	1	1	0	1	1	0	0	1	0	0	-	-	-	-	-	2	0	1	0	2	3	-	1	0	1	2	3	2	0	0
Palisota_barteri	0	0	1	0	1	-	0	0	0	0	1	0	0	1	1	0	1	-	1	0	0	1	1	1	0	0	1	0	0	-	-	-	-	-	2	0	1	0	2	1	1	1	1	1	2	1	1	4	0
Palisota_bogneri	0	0	1	0	1	-	0	0	0	0	1	0	0	1	1	0	1	-	0	0	0	0	1	1	0	0	1	0	0	-	-	-	-	-	2	0	1	0	2	1	1	1	1	2	2	1	1	0	0
Palisota_brachythyrsa	0	0	1	0	1	-	0	0	0	0	1	0	0	1	1	0	1	-	1	1	1	0	1	1	0	0	1	0	0	-	-	-	-	-	2	0	1	0	2	3	-	1	0	1	2	3	2	0	0
Palisota_bracteosa	0	0	1	0	1	-	0	0	0	0	1	0	0	1	1	0	1	-	1	0	0	1	1	1	0	0	1	0	0	-	-	-	-	-	2	0	1	0	2	1	1	1	0	1	2	3	1	4	0
Palisota_mannii	0	0	1	0	1	-	0	0	0	0	1	0	0	1	1	0	1	-	1	1	0	1	1	1	0	0	1	0	0	-	-	-	-	-	2	0	1	0	2	1	1	1	1	1	2	1	1	0	0
Palisota_thollonii	0	0	1	0	1	-	0	1	1	0	1	0	0	1	1	0	1	-	1	1	2	0	1	1	0	0	1	0	0	-	-	-	-	-	2	0	1	0	2	3	-	1	0	1	2	3	2	0	0
Plowmanianthus_dressleri	0	0	1	0	1	-	1	0	1	0	0	0	0	0	-	0	1	-	0	1	1	1	1	1	0	0	1	0	0	-	-	-	-	-	2	0	1	0	2	1	1	1	0	3	2	1	1	4	0
Plowmanianthus_grandifolius	0	0	1	0	1	-	1	0	1	0	0	0	0	0	-	0	1	-	1	1	1	1	1	1	0	0	1	0	0	-	-	-	-	-	2	0	1	0	2	1	1	1	0	2	2	1	0	1	0
Plowmanianthus_panamensis	0	0	1	0	1	-	1	0	1	0	0	0	0	0	-	0	1	-	0	1	1	1	1	1	0	0	1	0	0	-	-	-	-	-	2	0	1	0	2	1	1	1	0	2	2	1	0	4	0
Plowmanianthus_perforans	0	0	1	0	1	-	1	0	1	0	0	0	0	0	-	0	1	-	0	1	1	1	1	1	0	0	1	0	0	-	-	-	-	-	2	0	1	0	2	1	1	1	0	1	2	3	0	0	0
Plowmanianthus_peruvianus	0	0	1	0	1	-	1	0	1	0	0	0	0	0	-	0	1	-	1	1	1	1	1	1	0	0	1	0	0	-	-	-	-	-	2	0	1	0	2	1	1	1	0	3	2	3	0	0	0
Plowmanianthus_robustus	0	0	1	0	1	-	1	0	1	0	0	0	0	0	-	0	1	-	1	1	1	1	1	1	0	0	1	0	0	-	-	-	-	-	2	0	1	0	2	1	1	1	0	2	2	1	0	4	0
Pollia_hasskarlii	0	0	1	0	1	-	0	0	0	0	1	0	0	0	-	0	0	-	1	1	1	0	1	1	1	0	1	0	0	-	-	-	-	-	2	0	1	0	2	1	1	1	0	1	2	2	1	0	0
Pollia_japonica	0	0	1	0	1	-	0	0	0	0	1	0	0	0	-	0	0	-	1	1	1	0	1	1	1	0	1	0	0	-	-	-	-	-	2	0	1	0	2	1	1	1	0	1	2	1	1	0	0
Pollia_thyrsiflora	0	0	1	0	1	-	0	0	0	0	1	0	0	0	-	0	0	-	1	1	1	0	1	1	1	0	1	0	0	-	-	-	-	-	2	0	1	0	2	1	1	1	0	1	2	2	1	0	0
Polyspatha_hirsuta	0	0	1	0	1	-	0	0	0	1	1	0	0	0	-	0	0	-	1	1	1	1	1	1	1	0	0	0	0	-	-	-	-	-	2	0	1	0	2	0	0	1	1	1	2	2	0	0	0
Polyspatha_oligospatha	0	0	1	0	1	-	0	0	0	1	1	0	0	0	-	0	0	-	1	1	1	1	1	1	1	0	0	0	0	-	-	-	-	-	2	0	1	0	2	0	0	1	1	1	2	2	0	0	0
Polyspatha_paniculata	0	0	1	0	1	-	0	0	0	1	1	0	0	0	-	0	0	-	1	1	1	1	1	1	1	0	0	0	0	-	-	-	-	-	2	0	1	0	2	0	0	1	1	1	2	2	0	0	0
Pseudoparis_cauliflora	0	0	1	0	1	-	1	0	0	0	0	0	0	1	1	0	1	-	0	1	0	0	1	1	0	0	1	0	0	-	-	-	-	-	2	0	1	0	2	1	1	1	1	3	2	2	0	0	0
Pseudoparis_monandra	0	0	1	0	1	-	1	0	0	0	0	0	0	1	1	0	1	-	1	1	0	0	1	1	0	0	1	0	0	-	-	-	-	-	2	0	1	0	2	1	1	1	0	1	2	1	0	0	0
Pseudoparis_tenera	0	0	1	0	1	-	1	0	0	0	0	0	0	1	1	0	1	-	1	1	0	0	1	1	0	0	1	0	0	-	-	-	-	-	2	0	1	0	2	1	0	1	1	1	2	1	0	0	0
Pseudoparis_tsaratananaensis	0	0	1	0	1	-	1	0	0	0	0	0	0	1	1	0	1	-	0	1	0	0	1	1	0	0	1	0	0	-	-	-	-	-	2	0	1	0	2	1	1	1	0	3	2	1	0	0	0
Siderasis_albofasciata	0	0	1	0	2	-	0	0	0	0	0	0	0	1	1	0	1	-	0	2	0	1	1	1	1	0	1	0	0	-	-	-	-	-	2	0	1	0	2	1	1	1	1	3	1	1/3	2	0	0
Siderasis_almeidae	0	0	1	0	1	-	0	0	1	0	0	0	0	0	-	0	1	-	1	2	0	0/1	1	1	0	0	1	0	0	-	-	-	-	-	2	0	1	0	2	1	1	1	0	1	1	1/3	2	1	0
Siderasis_fuscata	0	0	1	0	2	-	0	0	1	0	0	0	0	1	3	0	1	-	0	2	0	1	1	1	0	0	1	0	0	-	-	-	-	-	2	0	1	0	2	1	1	1	1	1	1	3	2	1	0
Siderasis_medusoides	0	1	1	0	1	-	0	0	0	0	0	0	0	1	3	0	1	-	0	2	0	1	1	1	0	0	1	0	0	-	-	-	-	-	2	0	1	0	2	1	1	1	1	3	1	1/3	0	0	0
Siderasis_spectabilis	0	0	1	0	1	-	0	1	0	0	0	0	0	1	3	0	1	-	0	0	2	0	1	1	0	0	1	0	0	-	-	-	-	-	2	0	1	0	2	0	0	1	0	1	1	2	1	1	0
Siderasis_zorzanellii	0	0	1	0	1	-	0	1	0	0	0	0	0	1	3	0	1	-	0	0	2	0	1	1	0	0	1	0	0	-	-	-	-	-	2	0	1	0	2	0	0	1	0	1	1	2	1	1	0
Spatholirion_calcicola	0	1	1	0	2	-	1	0	0	0	0	0	0	1	1	0	1	-	1	1	1	0/1	1	1	1	0	1	0	0	-	-	-	-	-	2	0	1	0	2	1	1	1	1	1	1	1/2	0	0	0
Spatholirion_decumbens	0	1	1	0	2	-	1	0	0	0	0	0	0	0	-	0	1	-	0	1	0	0	1	1	0	0	1	0	0	-	-	-	-	-	2	0	1	0	2	1	1	1	1	2	1	1/2	0	0	0
Spatholirion_elegans	0	1	1	0	1	-	1	1	0	0	0	0	0	0	-	0	1	-	1	1	2	0	1	1	0	0	1	0	0	-	-	-	-	-	2	0	1	0	2	1	1	1	1	2	1	1/2	0	0	0
Spatholirion_longifolium	0	1	1	0	1	-	1	1	0	0	0	0	0	1	1	0	1	-	0	1	2	0	1	1	0	0	1	0	0	-	-	-	-	-	2	0	1	0	2	1	1	1	1	1	1	2	0	0	0
Spatholirion_ornatum	0	1	1	0	2	-	1	0	0	0	0	0	0	0	-	0	1	-	1	1	0	1	1	1	0	0	1	0	0	-	-	-	-	-	2	0	1	0	2	1	1	1	1	1	1	2/3	0	0	0
Spatholirion_puluongense	0	1	1	0	1	-	1	0	0	0	0	0	0	1	1	0	1	-	0	1	0	0	1	1	0	0	1	0	0	-	-	-	-	-	2	0	1	0	2	1	1	1	1	1	1	1	0	0	0
Stanfieldiella_axillaris	0	0	1	0	1	-	0	0	0	1	0	0	0	0	-	0	0	-	0	1	1	0	1	1	0	0	1	0	0	-	-	-	-	-	2	0	1	0	2	1	0	1	0	3	2	1	0	0	0
Stanfieldiella_brachycarpa	0	0	1	0	1	-	0	0	0	0	0	0	0	0	-	0	0	-	1	1	0	0	1	1	0	0	1	0	0	-	-	-	-	-	2	0	1	0	2	1	0	1	0	1	2	1	0	0	0
Stanfieldiella_imperforata	0	0	1	0	1	-	0	0	0	0	0	0	0	0	-	0	0	-	1	1	0	0	1	1	0	0	1	0	0	-	-	-	-	-	2	0	1	0	2	1	0	1	0	1	2	1	0	0	0
Stanfieldiella_oligantha	0	0	1	0	1	-	0	0	0	0	0	0	0	0	-	0	0	-	1	1	0	0	1	1	0	0	1	0	0	-	-	-	-	-	2	0	1	0	2	1	1	1	0	1	2	1	0	0	0
Streptolirion_lineare	1	-	0	0	2	-	1	1	0	0	0	0	0	0	-	0	1	-	0	1	2	0	1	1	0	0	1	0	0	-	-	-	-	-	2	0	1	0	2	1	0	1	1	0	1	3	0	0	0
Streptolirion_volubile	1	-	0	0	2	-	1	1	0	0	0	0	0	0	-	0	1	-	0	1	2	0	1	1	0	0	1	0	0	-	-	-	-	-	2	0	1	0	2	1	0	1	1	0	1	3	0	0	0
Sauvallia_blainii	1	-	1	0	1	-	0	0	0	0	1	0	0	0	-	0	0	-	1	2	1	0	1	1	0	0	1	0	0	-	-	-	-	-	2	0	1	0	2	1	0	1	0	3	1	1/2	0	1	0
Tinantia_anomala	1	-	0	0	1	-	0	0	0	0	1	0	0	0	-	0	0	-	1	2	0	0	1	1	0	0	1	0	0	-	-	-	-	-	2	0	1	0	2	1	0	1	0	1	1	1/2	0	1	0
Tinantia_erecta	1	-	0	0	1	-	0	0	0	0	1	0	0	0	-	0	0	-	1	2	0	0	1	1	0	0	1	0	0	-	-	-	-	-	2	0	1	0	2	1	1	1	1	1	1	1	0	0	0
Tinantia_leiocalyx	1	-	0	0	1	-	0	0	0	0	1	0	0	0	-	0	0	-	1	2	0	0	1	1	0	0	1	0	0	-	-	-	-	-	2	0	1	0	2	1	1	1	1	1	1	1	0	0	0
Tinantia_pringlei	0	0	1	0	1	-	0	0	1	0	1	0	0	0	-	0	0	-	1	2	0	0	1	1	0	0	1	0	0	-	-	-	-	-	2	0	1	0	2	1	0	1	1	1	1	2	0	0	0
Tradescantia_cerinthoides	0	0	1	0	2	-	0	0	1	0	1	0	0	0	-	0	0	-	1	2	0	0	1	1	0	0	0	0	0	-	-	-	-	-	2	0	1	0	2	1	0	1	0	2	2	1	2	1	0
Tradescantia_crassula	0	0	1	0	2	-	0	0	1	0	1	0	0	0	-	0	0	-	1	2	0	0	1	1	0	0	0	0	0	-	-	-	-	-	2	0	1	0	2	1	0	1	0	2	2	1	2	1	0
Tradescantia_fluminensis	0	0	1	0	1/3	-	0	0	0	1	1	0	0	0	-	0	0	-	0	1	1	0	1	1	0	0	1	0	0	-	-	-	-	-	2	0	1	0	2	0	1	1	1	1	2	2	0	0	0
Tradescantia_tenella	0	0	1	0	1/2/3	-	0	0	0	0	1	0	0	0	-	0	0	-	1	2	1	0	1	1	0	0	1	0	0	-	-	-	-	-	2	0	1	0	2	0	0	1	1	1	2	1/2	0	0	0
Tradescantia_commelinoides	0	0	1	0	1/2	-	0	0	0	0	1	0	0	1	1	0	0	-	1	1	1	0	1	1	0	0	0	0	0	-	-	-	-	-	2	0	1	0	2	0	0	1	1	1	2	2	1	0	0
Tradescantia_praetermissa	0	0	1	0	1/2	-	0	0	0	0	1	0	0	0	-	0	0	-	1	1	1	0	1	1	0	0	0	0	0	-	-	-	-	-	2	0	1	0	2	0	0	1	1	1	2	2	1	0	0
Tradescantia_spathacea	0	0	1	0	1/2	-	1	0	1	0	1	0	0	0	-	0	0	-	1	2	0	1	1	1	0	0	0	0	0	-	-	-	-	-	2	0	1	0	2	1	1	1	0	2	2	1	2	0	0
Tradescantia_zanonia	0	0	1	0	1	-	0	0	1	0	1	0	0	0	-	0	0	-	1	2	1	0	1	1	0	0	1	0	0	-	-	-	-	-	2	0	1	0	2	1	1	1	1	1	2	1	2	0	0
Tradescantia_zebrina	0	0	1	0	1/3	-	0	0	0	1	1	0	0	0	-	0	0	-	0	1	1	0	1	1	0	0	1	0	0	-	-	-	-	-	2	0	1	0	2	0	1	1	1	1	2	2	2	0	0
Tradescantia_ambigua	0	1	1	0	1	-	0	0	0	0	1	0	0	1	1	0	0	-	1	2	0	0	0	1	0	0	0	0	0	-	-	-	-	-	2	0	1	0	2	1	0	1	0	2	2	2	2	1	0
Tradescantia_andrieuxii	0	1	1	0	2	-	0	0	0	0	1	0	0	1	1	0	0	-	1	2	0	0	0	1	0	0	0	0	0	-	-	-	-	-	2	0	1	0	2	1	0	1	0	2	2	2	2	1	0
Tradescantia_boliviana	0	1	1	0	1	-	0	0	0	0	1	0	0	1	1	0	0	-	1	2	0	0	0	1	0	0	0	0	0	-	-	-	-	-	2	0	1	0	2	1	0	1	0	2	2	2	2	1	0
Tradescantia_crassifolia	0	1	1	0	2	-	0	0	0	0	1	0	0	1	3	0	0	-	1	2	0	0	0	1	0	0	0	0	0	-	-	-	-	-	2	0	1	0	2	1	0	1	0	2	2	2	2	1	0
Tradescantia_brevifolia	0	0	1	0	1	-	0	0	0	0	1	0	0	1	1	0	0	-	1	2	0	0	0	1	0	0	0	0	0	-	-	-	-	-	2	0	1	0	2	1	0	1	0	2	2	2	2	1	0
Tradescantia_orchidophylla	0	1	1	0	1	-	0	0	0	0	1	0	0	1	3	0	0	-	1	2	0	1	0	1	0	0	0	0	0	-	-	-	-	-	2	0	1	0	2	1	1	1	0	3	2	3	2	1	0
Tradescantia_pallida	0	0	1	0	1	-	0	0	0	0	1	0	0	1	1	0	0	-	1	2	0	0	0	1	0	0	0	0	0	-	-	-	-	-	2	0	1	0	2	1	0	1	0	2	2	1	2	1	0
Tradescantia_pygmaea	0	1	1	0	1	-	0	0	0	0	1	0	0	1	3	0	0	-	1	2	0	1	0	1	0	0	0	0	0	-	-	-	-	-	2	0	1	0	2	1	0	1	0	2	2	2	2	1	0
Tradescantia_hirsutiflora	0	0	1	0	1	-	0	0	1	0	1	0	0	1	0	0	0	-	1	2	0	0	1	1	0	0	0	0	0	-	-	-	-	-	2	0	1	1	2	1	0	1	0	2	2	0	2	1	0
Tradescantia_ohiensis	0	0	1	0	1	-	0	0	1	0	1	0	0	1	0	0	0	-	1	2	0	0	1	1	0	0	0	0	0	-	-	-	-	-	2	0	1	1	2	1	0	1	0	2	2	0	2	1	0
Tradescantia_pinetorum	0	1	1	0	1/2	-	0	0	1	0	1	0	0	1	3	0	0	-	1	2	0	0	1	1	0	0	0	0	0	-	-	-	-	-	2	0	1	1	2	1	0	1	0	2	2	0	2	1	0
Tradescantia_virginiana	0	0	1	0	1	-	0	0	1	0	1	0	0	1	0	0	0	-	1	2	0	0	1	1	0	0	0	0	0	-	-	-	-	-	2	0	1	1	2	1	0	1	0	2	2	0	2	1	0
Tricarpelema_africanum	0	0	1	0	2	-	0	0	0	0	0	0	0	0	-	0	0	-	1	1	0	0	1	1	0	0	1	0	0	-	-	-	-	-	2	0	1	0	2	0	1	1	0	1	2	1/2	2	1	0
Tricarpelema_brevipedicellatum	0	0	1	0	1	-	0	0	0	0	0	0	0	0	-	0	1	-	1	1	0	0	1	1	0	0	1	0	0	-	-	-	-	-	2	0	1	0	2	1	0	1	1	1	2	1	0	0	0
Tricarpelema_chinense	0	0	1	0	1	-	0	0	0	0	0	0	0	0	-	0	1	-	0	1	1	0	1	1	0	0	1	0	0	-	-	-	-	-	2	0	1	0	2	1	1	1	1	2	2	1	0	0	0
Tricarpelema_giganteum	0	0	1	0	1	-	0	0	0	0	0	0	0	0	-	0	1	-	1	1	0	0	1	1	0	0	1	0	0	-	-	-	-	-	2	0	1	0	2	1	1	1	1	1	2	2	0	0	0
Tricarpelema_glanduliferum	0	0	1	0	1	-	0	0	0	0	0	0	0	0	-	0	1	-	1	1	0	0	1	1	0	0	1	0	0	-	-	-	-	-	2	0	1	0	2	1	1	1	0	1	2	2	0	0	0
Tricarpelema_philippense	0	0	1	0	1	-	0	0	0	0	0	0	0	0	-	0	1	-	0	1	0	0	1	1	0	0	1	0	0	-	-	-	-	-	2	0	1	0	2	1	1	1	1	1	2	1	0	0	0
Tricarpelema_pumilum	0	0	1	0	1	-	0	0	0	0	0	0	0	0	-	0	1	-	0	1	0	0	1	1	0	0	1	0	0	-	-	-	-	-	2	0	1	0	2	1	1	1	1	1	2	1	0	0	0
Tricarpelema_xizangense	0	0	1	0	1	-	0	0	0	0	0	0	0	0	-	0	1	-	1	1	0	0	1	1	0	0	1	0	0	-	-	-	-	-	2	0	1	0	2	1	1	1	1	1	2	2	0	0	0
Triceratella_drummondii	1	-	0	0	0	0	0	0	0	0	1	0	0	0	-	0	0	-	0	1	1	0	1	1	0	0	1	0	0	-	-	-	-	-	2	0	1	0	2	1	0	1	0	2	2	0	0	1	0
Tripogandra_amplexans	1	-	0	0	0	0	1	0	1	0	1	0	0	0	-	0	0	-	1	2	0	0	1	1	0	0	0	0	0	-	-	-	-	-	2	0	1	0	2	1	0	1	0	1	2	2	2	1	0
Tripogandra_disgrega	1	-	0	0	0	0	1	0	1	0	1	0	0	0	-	0	0	-	1	2	0	0	1	1	0	0	0	0	0	-	-	-	-	-	2	0	1	0	2	1	0	1	0	2	2	2	2	1	0
Tripogandra_diuretica	0	0	1	0	0/1	0	1	0	1	1	1	0	0	0	-	0	0	-	0	1	1	0	1	1	0	0	0	0	0	-	-	-	-	-	2	0	1	0	2	0	1	1	1	1	2	2	0	0	0
Tripogandra_glandulosa	0	0	1	0	0	0	1	0	1	0	1	0	0	0	-	0	0	-	1	2	0	0	1	1	0	0	0	0	0	-	-	-	-	-	2	0	1	0	2	0	0	1	0	1	2	2	2	1	0
Tripogandra_grandiflora	0	0	1	0	1	-	1	1	0	0	1	0	0	0	-	0	0	-	1	0	2	0	1	1	0	0	0	0	0	-	-	-	-	-	2	0	1	0	2	0	0	1	0	1	2	2	1	0	0
Tripogandra_multiflora	0	0	1	0	1	-	1	0	1	1	1	0	0	0	-	0	0	-	0	1	1	0	1	1	0	0	0	0	0	-	-	-	-	-	2	0	1	0	2	0	1	1	0	1	2	2	0	0	0
Tripogandra_serrulata	0	0	1	0	1	-	1	0	1	1	1	0	0	0	-	0	0	-	0	1	1	0	1	1	0	0	0	0	0	-	-	-	-	-	2	0	1	0	2	0	1	1	1	1	2	2	0	0	0
Helmholtzia_acorifolia	0	0	1	0	0	3	0	0	1	0	0	0	0	0	-	0	1	-	1	0	0	0	0	0	0	0	2	1	0	-	-	-	-	-	0	0	-	-	2	2	2	1	0	2	2	0	1	0	0
Helmholtzia_novoguineensis	0	0	1	0	0	3	0	0	1	0	0	0	0	0	-	0	1	-	1	0	0	0	0	0	0	0	2	1	0	-	-	-	-	-	0	0	-	-	2	2	2	1	0	2	2	0	1	0	0
Orthothylax_glaberrimus	0	0	1	0	0	0	0	0	1	0	0	0	0	0	-	0	1	-	1	0	0	0	0	0	0	0	2	1	0	-	-	-	-	-	0	0	-	-	2	2	2	1	0	2	2	0	1	0	0
Philydrella_drummondii	0	1	1	0	0	0	0	0	0	0	1	0	0	0	-	0	2	-	1	1	0	1	0	0	0	0	2	1	0	-	-	-	-	-	0	0	-	-	2	2	2	1	0	2	2	0	2	6	0
Philydrella_minima	0	1	1	0	0	0	0	0	0	0	1	0	0	0	-	0	2	-	1	1	0	1	0	0	0	0	2	1	0	-	-	-	-	-	0	0	-	-	2	2	2	1	0	2	2	0	2	6	0
Philydrella_pygmaea	0	1	1	0	0	0	0	0	0	0	1	0	0	0	-	0	2	-	1	1	0	1	0	0	0	0	2	1	0	-	-	-	-	-	0	0	-	-	2	2	2	1	0	2	2	0	2	6	0
Philydrum_conchinchinense	0	0	1	0	0	0	0	0	1	0	0	0	0	0	-	0	1	-	1	0	0	0	0	0	0	0	2	1	0	-	-	-	-	-	0	0	-	-	2	2	2	1	0	2	2	0	4	0	1
Philydrum_lanuginosum	0	0	1	0	0	0	0	0	1	0	0	0	0	0	-	0	1	-	1	0	0	0	0	0	0	0	2	1	0	-	-	-	-	-	0	0	-	-	2	2	2	1	0	2	2	0	4	6	1
Anigozanthos_bicolor_bicolor	0	0	1	0	0	0	0	0	0	0	1	2	0	0	-	0	1	-	1	1	0	1	0	0	0	0	2	1	0	-	-	-	-	-	0	0	-	-	2	2	2	1	0	2	2	0	3	0	0
Anigozanthos_bicolor_decrescens	0	0	1	0	0	0	0	0	0	0	1	2	0	0	-	0	1	-	1	1	0	1	0	0	0	0	2	1	0	-	-	-	-	-	0	0	-	-	2	2	2	1	0	2	2	0	3	0	0
Anigozanthos_bicolor_exstans	0	0	1	0	0	0	0	0	0	0	1	2	0	0	-	0	1	-	1	1	0	1	0	0	0	0	2	1	0	-	-	-	-	-	0	0	-	-	2	2	2	1	0	2	2	0	3	0	0
Anigozanthos_bicolor_minor	0	0	1	0	0	0	0	0	0	0	1	2	0	0	-	0	1	-	1	1	0	1	0	0	0	0	2	1	0	-	-	-	-	-	0	0	-	-	2	2	2	1	0	2	2	0	3	0	0
Anigozanthos_flavidus	0	0	1	0	0	0	0	0	0	0	1	2	0	0	-	0	1	-	1	1	0	1	0	0	0	0	2	1	0	-	-	-	-	-	0	0	-	-	2	2	2	1	0	2	2	0	3	0	0
Anigozanthos_gabrielae	0	0	1	0	1	-	0	0	0	0	1	2	0	0	-	0	1	-	1	1	0	1	0	0	0	0	2	1	0	-	-	-	-	-	0	0	-	-	2	2	2	1	0	2	2	0	3	6	0
Anigozanthos_humilis_chrysanthus	0	1	1	0	1	-	0	0	0	0	1	2	0	0	-	0	1	-	1	1	0	1	0	0	0	0	2	1	0	-	-	-	-	-	0	0	-	-	2	2	2	1	0	2	2	0	3	1	0
Anigozanthos_humilis_humilis	0	1	1	0	1	-	0	0	0	0	1	2	0	0	-	0	1	-	1	1	0	1	0	0	0	0	2	1	0	-	-	-	-	-	0	0	-	-	2	2	2	1	0	2	2	0	3	1	0
Anigozanthos_kalbarriensis	0	1	1	0	0	0	0	0	0	0	1	2	0	0	-	0	1	-	1	1	0	1	0	0	0	0	2	1	0	-	-	-	-	-	0	0	-	-	2	2	2	1	0	2	2	0	3	1	0
Anigozanthos_manglesii_manglesii	0	1	1	0	1	-	0	0	0	0	1	2	0	0	-	0	1	-	1	1	0	1	0	0	0	0	2	1	0	-	-	-	-	-	0	0	-	-	2	2	2	1	0	2	2	0	3	1	0
Anigozanthos_manglesii_quadrans	0	1	1	0	1	-	0	0	0	0	1	2	0	0	-	0	1	-	1	1	0	1	0	0	0	0	2	1	0	-	-	-	-	-	0	0	-	-	2	2	2	1	0	2	2	0	3	1	0
Anigozanthos_onycis	0	1	1	0	1	-	0	0	0	0	1	2	0	0	-	0	1	-	1	1	0	1	0	0	0	0	2	1	0	-	-	-	-	-	0	0	-	-	2	2	2	1	0	2	2	0	3	8	0
Anigozanthos_preissii	0	1	1	0	1	-	0	0	0	0	1	2	0	0	-	0	1	-	1	1	0	1	0	0	0	0	2	1	0	-	-	-	-	-	0	0	-	-	2	2	2	1	0	2	2	0	3	8	0
Anigozanthos_pulcherrimus	0	1	1	0	0	0	0	0	0	0	1	2	0	0	-	0	1	-	1	1	0	1	0	0	0	0	2	1	0	-	-	-	-	-	0	0	-	-	2	2	2	1	0	2	2	0	3	0	0
Anigozanthos_rufus	0	1	1	0	0	0	0	0	0	0	1	2	0	0	-	0	1	-	1	1	0	1	0	0	0	0	2	1	0	-	-	-	-	-	0	0	-	-	2	2	2	1	0	2	2	0	3	0	0
Anigozanthos_viridis	0	0	1	0	0	0	0	0	0	0	1	2	0	0	-	0	1	-	1	1	0	1	0	0	0	0	2	1	0	-	-	-	-	-	0	0	-	-	2	2	2	1	0	2	2	0	3	6	0
Macropidia_fuliginosa	0	0	1	0	1	-	0	0	0	0	1	2	0	0	-	0	1	-	1	1	0	1	0	0	0	0	2	1	0	-	-	-	-	-	0	0	-	-	2	2	2	1	0	2	2	0	3	0	0
Blancoa_canescens	0	0	1	0	1	-	0	0	1	0	1	2	0	0	-	0	1	-	1	1	0	1	0	0	0	0	2	1	0	-	-	-	-	-	0	0	-	-	2	2	2	1	0	2	2	0	3	0	0
Conostylis_aculeata_aculeata	0	0	1	0	0	0	0	0	1	0	1	2	0	0	-	0	1	-	1	1	0	1	0	0	0	0	2	1	0	-	-	-	-	-	0	0	-	-	2	2	2	1	0	2	2	0	3	0	0
Conostylis_aculeata_spinuligera	0	0	1	0	0	0	0	0	1	0	1	2	0	0	-	0	1	-	1	1	0	0	0	0	0	0	2	1	0	-	-	-	-	-	0	0	-	-	2	2	2	1	0	2	2	0	3	0	0
Conostylis_albescens	0	0	1	0	0	0	0	0	1	0	1	2	0	0	-	0	1	-	1	1	0	1	0	0	0	0	2	1	0	-	-	-	-	-	0	0	-	-	2	2	2	1	0	2	2	0	3	0	0
Conostylis_androstemma	0	0	1	0	0	0	0	0	1	0	0	0	0	0	-	0	1	-	1	1	0	1	0	0	0	0	2	1	0	-	-	-	-	-	0	0	-	-	2	2	2	1	0	2	2	0	3	6	0
Conostylis_angustifolia	0	0	1	0	1	-	0	0	1	0	1	2	0	0	-	0	1	-	1	1	0	1	0	0	0	0	2	1	0	-	-	-	-	-	0	0	-	-	2	2	2	1	0	2	2	0	3	0	0
Conostylis_argentea	0	0	1	0	0	0	0	0	1	0	1	2	0	0	-	0	1	-	1	1	0	1	0	0	0	0	2	1	0	-	-	-	-	-	0	0	-	-	2	2	2	1	0	2	2	0	3	0	0
Conostylis_canteriata	0	0	1	0	0	0	0	0	1	0	0	0	0	2	-	0	1	-	1	1	0	0	0	0	0	0	2	1	0	-	-	-	-	-	0	0	-	-	2	2	2	1	0	2	2	0	3	6	0
Conostylis_caricina_caricina	0	0	1	0	0	0	0	0	1	0	1	2	0	0	-	0	1	-	1	1	0	1	0	0	0	0	2	1	0	-	-	-	-	-	0	0	-	-	2	2	2	1	0	2	2	0	3	0	0
Conostylis_crassinerva_crassinerva	0	0	1	0	0	0	0	0	1	0	0	0	0	0	-	0	1	-	1	1	0	1	0	0	0	0	2	1	0	-	-	-	-	-	0	0	-	-	2	2	2	1	0	2	2	0	3	0	0
Conostylis_dielsii_dielsii	0	0	1	0	0	0	0	0	1	0	0	0	0	0	-	0	1	-	0	1	0	0	0	0	0	0	2	1	0	-	-	-	-	-	0	0	-	-	2	2	2	1	0	2	2	0	3	0	0
Conostylis_dielsii_teres	0	0	1	0	0	0	0	0	1	0	1	2	0	0	-	0	1	-	0	1	0	0	0	0	0	0	2	1	0	-	-	-	-	-	0	0	-	-	2	2	2	1	0	2	2	0	3	6	0
Conostylis_drummondii	0	0	1	0	0	0	0	0	1	0	1	2	0	0	-	0	1	-	1	1	0	1	0	0	0	0	2	1	0	-	-	-	-	-	0	0	-	-	2	2	2	1	0	2	2	0	3	6	0
Conostylis_festucacea_festucacea	0	0	1	0	0	0	0	0	1	0	1	2	0	0	-	0	1	-	0	1	0	1	0	0	1	0	2	1	0	-	-	-	-	-	0	0	-	-	2	2	2	1	0	2	2	0	3	0	0
Conostylis_festucacea_filifolia	0	0	1	0	0	0	0	0	1	0	1	2	0	0	-	0	1	-	0	1	0	1	0	0	1	0	2	1	0	-	-	-	-	-	0	0	-	-	2	2	2	1	0	2	2	0	3	6	0
Conostylis_lepidospermoides	0	0	1	0	0	0	0	0	1	0	1	2	0	0	-	0	1	-	1	1	0	1	0	0	0	0	2	1	0	-	-	-	-	-	0	0	-	-	2	2	2	1	0	2	2	0	3	0	0
Conostylis_micrantha	0	0	1	0	0	0	0	0	1	0	0	0	0	0	-	0	1	-	1	1	0	0	0	0	0	0	2	1	0	-	-	-	-	-	0	0	-	-	2	2	2	1	0	2	2	0	3	6	0
Conostylis_misera	0	0	1	0	1	-	0	0	1	0	1	2	0	0	-	0	1	-	1	1	0	1	0	0	0	0	2	1	0	-	-	-	-	-	0	0	-	-	2	2	2	1	0	2	2	0	3	1	0
Conostylis_neocymosa	0	0	1	0	0	0	0	0	1	0	0	0	0	0	-	0	1	-	0	1	0	0	0	0	0	0	2	1	0	-	-	-	-	-	0	0	-	-	2	2	2	1	0	2	2	0	3	0	0
Conostylis_pauciflora_pauciflora	0	0	1	0	0	0	0	0	1	0	1	2	0	0	-	0	1	-	1	1	1	1	0	0	1	0	2	1	0	-	-	-	-	-	0	0	-	-	2	2	2	1	0	2	2	0	3	0	0
Conostylis_pauciflora_euryrhipis	0	0	1	0	0	0	0	0	1	0	1	2	0	0	-	0	1	-	1	1	1	1	0	0	1	0	2	1	0	-	-	-	-	-	0	0	-	-	2	2	2	1	0	2	2	0	3	0	0
Conostylis_phathyrantha	0	0	1	0	0	0	0	0	1	0	1	2	0	0	-	0	1	-	0	1	1	0	0	0	0	0	2	1	0	-	-	-	-	-	0	0	-	-	2	2	2	1	0	2	2	0	3	1	0
Conostylis_prolifera	0	0	1	0	0	0	0	0	1	0	1	2	0	0	-	0	1	-	0	1	0	0	0	0	1	0	2	1	0	-	-	-	-	-	0	0	-	-	2	2	2	1	0	2	2	0	3	0	0
Conostylis_pusilla	0	0	1	0	0	0	0	0	1	0	1	2	0	0	-	0	1	-	1	1	0	1	0	0	0	0	2	1	0	-	-	-	-	-	0	0	-	-	2	2	2	1	0	2	2	0	3	0	0
Conostylis_resinosa	0	0	1	0	0	0	0	0	1	0	1	2	0	0	-	0	1	-	1	1	0	1	0	0	0	0	2	1	0	-	-	-	-	-	0	0	-	-	2	2	2	1	0	2	2	0	3	0	0
Conostylis_seminuda	0	0	1	0	0	0	0	0	1	0	1	2	0	0	-	0	1	-	1	1	0	1	0	0	0	0	2	1	0	-	-	-	-	-	0	0	-	-	2	2	2	1	0	2	2	0	3	0	0
Conostylis_seorsiflora_seorsiflora	0	0	1	0	0	0	0	0	1	0	1	2	0	0	-	0	1	-	0	1	1	0	0	0	1	0	2	1	0	-	-	-	-	-	0	0	-	-	2	2	2	1	0	2	2	0	3	0	0
Conostylis_setigera_dasys	0	0	1	0	0	0	0	0	1	0	1	2	0	0	-	0	1	-	1	1	0	1	0	0	0	0	2	1	0	-	-	-	-	-	0	0	-	-	2	2	2	1	0	2	2	0	3	0	0
Conostylis_setigera_setigera	0	0	1	0	0	0	0	0	1	0	1	2	0	0	-	0	1	-	1	1	0	1	0	0	0	0	2	1	0	-	-	-	-	-	0	0	-	-	2	2	2	1	0	2	2	0	3	0	0
Conostylis_setosa	0	0	1	0	0	0	0	0	1	0	1	2	0	0	-	0	1	-	1	1	0	1	0	0	0	0	2	1	0	-	-	-	-	-	0	0	-	-	2	2	2	1	0	2	2	0	3	0	0
Conostylis_stylidioides	0	0	1	0	1	-	0	0	1	0	1	2	0	0	-	0	1	-	0	1	1	0	0	0	1	0	2	1	0	-	-	-	-	-	0	0	-	-	2	2	2	1	0	2	2	0	3	0	0
Conostylis_teretifolia_planescens	0	0	1	0	0	0	0	0	1	0	1	2	0	0	-	0	1	-	1	1	0	1	0	0	0	0	2	1	0	-	-	-	-	-	0	0	-	-	2	2	2	1	0	2	2	0	3	0	0
Conostylis_tomentosa	0	0	1	0	0	0	0	0	1	0	1	2	0	0	-	0	1	-	1	1	0	1	0	0	0	0	2	1	0	-	-	-	-	-	0	0	-	-	2	2	2	1	0	2	2	0	3	0	0
Conostylis_vaginata	0	0	1	0	0	0	0	0	1	0	1	2	0	0	-	0	1	-	0	1	1	0	0	0	0	0	2	1	0	-	-	-	-	-	0	0	-	-	2	2	2	1	0	2	2	0	3	6	0
Cubanicula_xanthorrhizon	0	0	1	0	1	-	0	0	0	0	1	2	0	0	-	1	1	-	1	1	0	1	0	0	0	0	2	1	0	-	-	-	-	-	0	0	-	-	2	2	1	1	0	2	2	0	3	0	0
Dilatris_corymbosa	0	0	1	0	2	-	0	0	0	0	1	2	0	0	-	1	1	-	1	1	0	1	0	0	0	0	2	1	0	-	-	-	-	-	0	0	-	-	2	2	1	1	0	2	2	0	3	0	0
Dilatris_ixioides	0	0	1	0	2	-	0	0	0	0	1	2	0	0	-	1	1	-	1	1	0	1	0	0	0	0	2	1	0	-	-	-	-	-	0	0	-	-	2	2	1	1	0	2	2	0	3	0	0
Dilatris_paniculata	0	0	1	0	0	0	0	0	0	0	1	2	0	0	-	1	1	-	1	1	0	1	0	0	0	0	2	1	0	-	-	-	-	-	0	0	-	-	2	2	0	1	0	2	2	0	3	1	0
Dilatris_pillansii	0	0	1	0	2	-	0	0	0	0	1	2	0	0	-	1	1	-	1	1	0	1	0	0	0	0	2	1	0	-	-	-	-	-	0	0	-	-	2	2	1	1	0	2	2	0	3	0	0
Dilatris_viscosa	0	0	1	0	0	0	0	0	0	0	1	2	0	0	-	1	1	-	1	1	0	1	0	0	0	0	2	1	0	-	-	-	-	-	0	0	-	-	2	2	1	1	0	2	2	0	3	1	0
Haemodorum_brevicaule	0	1	1	0	0	0	0	0	0	0	1	2	0	0	-	1	4	-	1	1	0	1	0	0	0	0	2	1	0	-	-	-	-	-	0	0	-	-	2	2	1	1	0	2	2	0	3	6	0
Haemodorum_brevisepalum	0	1	1	0	0	0	0	0	0	0	1	2	0	0	-	1	4	-	1	1	0	0	0	0	0	0	2	1	0	-	-	-	-	-	0	0	-	-	2	2	1	1	0	2	2	0	3	6	0
Haemodorum_coccineum	0	1	1	0	0	0	0	0	0	0	1	2	0	0	-	1	4	-	1	1	0	0	0	0	0	0	2	1	0	-	-	-	-	-	0	0	-	-	2	2	1	1	0	2	2	0	3	0	0
Haemodorum_corymbosum	0	1	1	0	0	0	0	0	0	0	1	2	0	0	-	1	4	-	1	1	0	0	0	0	0	0	2	1	0	-	-	-	-	-	0	0	-	-	2	2	1	1	0	2	2	0	3	6	0
Haemodorum_discolor	0	1	1	0	0	0	0	0	0	0	1	2	0	0	-	1	4	-	1	1	0	0	0	0	0	0	2	1	0	-	-	-	-	-	0	0	-	-	2	2	1	1	0	2	2	0	3	0	0
Haemodorum_distichophyllum	0	1	1	0	1	-	0	0	0	0	1	2	0	0	-	1	4	-	1	1	0	1	0	0	0	0	2	1	0	-	-	-	-	-	0	0	-	-	2	2	1	1	0	2	2	0	3	6	0
Haemodorum_ensifolium	0	1	1	0	1	-	0	0	0	0	1	2	0	0	-	1	4	-	1	1	0	0	0	0	0	0	2	1	0	-	-	-	-	-	0	0	-	-	2	2	1	1	0	2	2	0	3	0	0
Haemodorum_laxum	0	1	1	0	0	0	0	0	0	0	1	2	0	0	-	1	4	-	1	1	0	0	0	0	0	0	2	1	0	-	-	-	-	-	0	0	-	-	2	2	1	1	0	2	2	0	3	0	0
Haemodorum_paniculatum	0	1	1	0	0	0	0	0	0	0	1	2	0	0	-	1	4	-	1	1	0	0	0	0	0	0	2	1	0	-	-	-	-	-	0	0	-	-	2	2	1	1	0	2	2	0	3	0	0
Haemodorum_simplex	0	1	1	0	0	0	0	0	0	0	1	2	0	0	-	1	4	-	1	1	0	0	0	0	0	0	2	1	0	-	-	-	-	-	0	0	-	-	2	2	1	1	0	2	2	0	3	6	0
Haemodorum_spicatum	0	1	1	0	0	0	0	0	0	0	1	2	0	0	-	1	4	-	1	1	0	0	0	0	0	0	2	1	0	-	-	-	-	-	0	0	-	-	2	2	1	1	0	2	2	0	3	6	0
Haemodorum_subvirens	0	1	1	0	1	-	0	0	0	0	1	2	0	0	-	1	4	-	1	1	0	0	0	0	0	0	2	1	0	-	-	-	-	-	0	0	-	-	2	2	1	1	0	2	2	0	3	0	0
Lachnanthes_caroliniana	0	1	1	0	0	0	0	0	0	0	0	0	0	0	-	1	1	-	1	1	0	1	0	0	1	0	2	1	0	-	-	-	-	-	0	0	-	-	2	2	1	1	0	2	2	0	4	0	0
Phlebocarya_ciliata	0	0	1	0	0	0	0	0	1	0	1	2	0	0	-	0	1	-	1	1	0	1	0	0	0	0	2	1	0	-	-	-	-	-	0	0	-	-	2	2	2	1	0	2	2	0	3	0	0
Phlebocarya_filifolia	0	0	1	0	1	-	0	0	1	0	1	2	0	0	-	0	1	-	1	1	0	1	0	0	0	0	2	1	0	-	-	-	-	-	0	0	-	-	2	2	2	1	0	2	2	0	3	6	0
Phlebocarya_pilosissima	0	0	1	0	1	-	0	0	1	0	1	2	0	0	-	0	1	-	1	1	0	1	0	0	0	0	2	1	0	-	-	-	-	-	0	0	-	-	2	2	2	1	0	2	2	0	3	0	0
Phlebocarya_teretifolia	0	0	1	0	1	-	0	0	1	0	1	2	0	0	-	0	1	-	0	1	0	0	0	0	0	0	2	1	0	-	-	-	-	-	0	0	-	-	2	2	2	1	0	2	2	0	3	6	0
Pyrrorhiza_neblinae	0	0	1	0	0	0	0	0	0	0	1	2	0	0	-	1	2	-	1	1	0	1	0	0	0	0	2	1	0	-	-	-	-	-	0	0	-	-	2	2	1	1	0	2	2	0	3	0	0
Schiekia_orinocensis	0	0	1	0	0	0	0	0	0	0	0	0	0	0	-	0	1	-	1	1	0	1	0	0	0	0	2	1	0	-	-	-	-	-	0	0	-	-	2	2	1	1	0	2	2	0	3	0	0
Schiekia_silvestris	0	0	1	0	0	0	0	0	0	0	0	0	0	0	-	1	1	-	1	1	0	1	0	0	1	0	2	1	0	-	-	-	-	-	0	0	-	-	2	2	1	1	0	2	2	0	1	0	0
Schiekia_timida	0	0	1	0	0	0	0	0	0	0	0	0	0	0	-	0	1	-	1	1	0	1	0	0	1	0	2	1	0	-	-	-	-	-	0	0	-	-	2	2	1	1	0	2	2	0	3	0	0
Tribonanthes_australis	0	1	1	0	0	0	0	0	0	0	0	0	0	0	-	0	2	-	1	1	0	0	0	0	0	0	2	1	0	-	-	-	-	-	0	0	-	-	2	2	0	1	0	2	2	0	4	6	1
Tribonanthes_brachypetala	0	1	1	0	0	0	0	0	0	0	0	0	0	0	-	0	2	-	1	1	0	0	0	0	0	0	2	1	0	-	-	-	-	-	0	0	-	-	2	2	0	1	0	2	2	0	4	6	1
Tribonanthes_elongata	0	1	1	0	0	0	0	0	0	0	0	0	0	0	-	0	2	-	1	1	0	0	0	0	0	0	2	1	0	-	-	-	-	-	0	0	-	-	2	2	0	1	0	2	2	0	4	6	1
Tribonanthes_keigheryi	0	1	1	0	0	0	0	0	0	0	0	0	0	0	-	0	2	-	1	1	0	0	0	0	0	0	2	1	0	-	-	-	-	-	0	0	-	-	2	2	0	1	0	2	2	0	4	6	1
Tribonanthes_longipetala	0	1	1	0	0	0	0	0	0	0	1	0	0	0	-	0	2	-	1	1	0	0	0	0	0	0	2	1	0	-	-	-	-	-	0	0	-	-	2	2	0	1	0	2	2	0	4	0	1
Tribonanthes_monantha	0	1	1	0	0	0	0	0	0	0	0	0	0	0	-	0	2	-	1	1	0	0	0	0	0	0	2	1	0	-	-	-	-	-	0	0	-	-	2	2	0	1	0	2	2	0	4	6	1
Tribonanthes_minor	0	1	1	0	0	0	0	0	0	0	1	0	0	0	-	0	2	-	1	1	0	0	0	0	0	0	2	1	0	-	-	-	-	-	0	0	-	-	2	2	0	1	0	2	2	0	4	6	1
Tribonanthes_porphyrea	0	1	1	0	0	0	0	0	0	0	0	0	0	0	-	0	2	-	1	1	0	0	0	0	0	0	2	1	0	-	-	-	-	-	0	0	-	-	2	2	0	1	0	2	2	0	4	6	1
Tribonanthes_purpurea	0	1	1	0	0	0	0	0	0	0	1	0	0	0	-	0	2	-	1	1	0	0	0	0	0	0	2	1	0	-	-	-	-	-	0	0	-	-	2	2	0	1	0	2	2	0	4	6	1
Tribonanthes_uniflora	0	1	1	0	0	0	0	0	0	0	0	0	0	0	-	0	2	-	1	1	0	0	0	0	0	0	2	1	0	-	-	-	-	-	0	0	-	-	2	2	0	1	0	2	2	0	4	6	1
Tribonanthes_variabilis	0	1	1	0	0	0	0	0	0	0	0	0	0	0	-	0	2	-	1	1	0	0	0	0	0	0	2	1	0	-	-	-	-	-	0	0	-	-	2	2	0	1	0	2	2	0	4	6	1
Tribonanthes_violacea	0	1	1	0	0	0	0	0	0	0	0	0	0	0	-	0	2	-	1	1	0	0	0	0	0	0	2	1	0	-	-	-	-	-	0	0	-	-	2	2	0	1	0	2	2	0	4	6	1
Barberetta_aurea	0	1	1	0	1	-	0	0	0	0	0	0	0	0	-	1	2	-	1	1	0	1	0	0	1	0	2	1	0	-	-	-	-	-	0	0	-	-	2	2	1	1	1	2	2	0	1	3	0
Wachendorfia_brachyandra	0	1	1	0	0	0	0	0	0	0	0	0	0	0	-	1	2	-	1	1	0	1	0	0	0	0	2	1	0	-	-	-	-	-	0	0	-	-	2	2	1	1	1	2	2	0	3	3	0
Wachendorfia_multiflora	0	1	1	0	0	0	0	0	0	0	0	0	0	0	-	1	2	-	1	1	0	1	0	0	0	0	2	1	0	-	-	-	-	-	0	0	-	-	2	2	1	1	1	2	2	0	3	3	0
Wachendorfia_paniculata	0	1	1	0	0	0	0	0	0	0	0	0	0	0	-	1	2	-	1	1	0	1	0	0	0	0	2	1	0	-	-	-	-	-	0	0	-	-	2	2	1	1	1	2	2	0	3	3	0
Wachendorfia_thyrsiflora	0	1	1	0	0	0	0	0	0	0	0	0	0	0	-	1	2	-	1	1	0	1	0	0	0	0	2	1	0	-	-	-	-	-	0	0	-	-	2	2	1	1	1	2	2	0	3	3	0
Xiphidium_caeruleum	0	0	1	0	0	0	0	0	0	0	1	2	0	0	-	1	1	-	1	1	0	1	0	0	0	0	2	1	0	-	-	-	-	-	0	0	-	-	2	2	1	1	0	2	2	0	3	1	0
Xiphidium_pontederiiflorum	0	0	1	0	0	0	0	0	0	0	1	2	0	0	-	1	1	-	1	1	0	1	0	0	0	0	2	1	0	-	-	-	-	-	0	0	-	-	2	2	1	1	0	2	2	0	3	1	0
Heteranthera_callifolia	1	-	1	0	0	0/1	0	0	0	1	2	0	0	0	-	0	0	-	0	1	1	0	0	0	0	1	3	2	1	0	2	0	2	1	0	0	-	-	0	1	0	0	0	1	2	0	0	0	0
Heteranthera_catharinensis	1	-	1	0	0	0	0	0	0	1	2	0	0	0	-	0	0	-	0	1	1	0	0	0	0	1	3	2	1	0	2	0	2	1	0	0	-	-	0	1	0	0	0	1	2	0	0	0	0
Heteranthera_dubia	1	-	1	0	0	0/1	0	0	0	0	2	0	0	0	-	0	0	-	0	1	1	0	0	0	0	1	3	2	1	1	2	0	2	0	0	0	-	-	2	1	0	0	0	1	2	0	0	0	0
Heteranthera_gardneri	0	0	1	0	0	1	0	0	0	0	2	0	0	0	-	0	0	-	0	1	1	0	0	0	0	1	3	1	1	0	3	1	0	1	0	0	-	-	2	1	0	0	0	1	2	0	0	6	0
Heteranthera_limosa	1	-	0	0	0	0/1	0	0	0	0	2	0	0	0	-	0	1	-	0	1	0	1	0	0	0	1	3	2	1	0	2	1	1	1	0	0	-	-	1	1	0	0	0	1	2	0	1	0	0
Heteranthera_longirhachila	1	-	1	0	0	0	0	0	0	1	2	0	0	0	-	0	0	-	0	1	1	0	0	0	0	1	3	2	1	0	2	0	3	1	0	0	-	-	0	1	0	0	0	1	2	0	0	0	0
Heteranthera_lutea	1	-	0	0	0	1	0	0	0	0	2	0	0	0	-	0	1	-	0	1	0	1	0	0	0	1	3	2	1	0	2	1	1	1	0	0	-	-	1	1	0	0	0	1	2	0	1	0	0
Heteranthera_mexicana	1	-	1	0	0	1	0	0	0	0	2	0	0	0	-	0	0	-	0	1	0	1	0	0	0	1	3	2	1	1	2	0	2	0	0	0	-	-	2	1	0	0	0	1	2	0	0	0	0
Heteranthera_multiflora	1	-	1	0	0	0/1	0	0	0	1	2	0	0	0	-	0	0	-	0	1	1	0	0	0	0	1	3	2	1	0	2	0	3	1	0	0	-	-	0	1	0	0	0	1	2	0	0	0	0
Heteranthera_hydrocleifolia	1	-	1	0	0	1	0	0	0	0	2	0	0	0	-	0	0	-	0	1	1	0	0	0	0	1	3	2	1	1	2	0	2	0	0	0	-	-	1	1	0	0	0	1	2	0	0	0	0
Heteranthera_oblongifolia	1	-	1	0	0	1	0	0	0	0	2	0	0	0	-	0	0	-	0	1	1	0	0	0	0	1	3	2	1	1	2	0	2	0	0	0	-	-	1	1	0	0	0	1	2	0	0	0	0
Heteranthera_peduncularis	1	-	1	0	0	0/1	0	0	0	1	2	0	0	0	-	0	0	-	0	1	1	0	0	0	0	1	3	2	1	0	2	0	3	1	0	0	-	-	0	1	0	0	0	1	2	0	0	0	0
Heteranthera_pumila	1	-	1	0	0	0/1	0	0	0	1	2	0	0	0	-	0	0	-	0	1	1	0	0	0	0	1	3	2	1	0	2	0	3	1	0	0	-	-	0	1	0	0	0	1	2	0	0	0	0
Heteranthera_reniformis	1	-	1	0	0	0/1	0	0	0	1	2	0	0	0	-	0	0	-	0	1	1	0	0	0	0	1	3	2	1	0	2	0	3	1	0	0	-	-	0	1	0	0	0	1	2	0	0	0	0
Heteranthera_rotundifolia	1	-	0	0	0	1	0	0	0	0	2	0	0	0	-	0	1	-	0	1	0	1	0	0	0	1	3	2	1	0	2	1	1	1	0	0	-	-	1	1	0	0	0	1	2	0	1	0	0
Heteranthera_seubertiana	1	-	1	0	0	0/1	0	0	0	0	2	0	0	0	-	0	0	-	0	1	1	1	0	0	0	1	3	2	1	1	2	0	2	0	0	0	-	-	2	1	0	0	0	1	2	0	0	0	0
Heteranthera_yucatana	1	-	1	0	0	0/1	0	0	0	0	2	0	0	0	-	0	0	-	0	1	1	1	0	0	0	1	3	2	1	1	2	0	2	0	0	0	-	-	2	1	0	0	0	1	2	0	0	0	0
Heteranthera_spicata	1	-	1	0	0	0/1	0	0	0	1	2	0	0	0	-	0	0	-	0	1	1	0	0	0	0	1	3	2	1	0	2	0	3	1	0	0	-	-	0	1	0	0	0	1	2	0	0	0	0
Heteranthera_osteniana	1	-	1	0	0	0/1	0	0	0	1	2	0	0	0	-	0	0	-	0	1	1	0	0	0	0	1	3	2	1	1	2	0	2	0	0	0	-	-	2	1	0	0	0	1	2	0	0	0	0
Heteranthera_zosterifolia	1	-	1	0	0	0/1	0	0	0	1	2	0	0	0	-	0	0	-	0	1	1	0	0	0	0	1	3	2	1	1	2	0	2	0	0	0	-	-	2	1	0	0	0	1	2	0	0	0	0
Pontederia_meyeri	1	-	0	0	0	0	0	0	0	0	0	0	0	0	-	0	1	-	1	1	0	1	0	0	0	1	3	2	1	0	0	1	-	1	0	0	-	-	0	0	1	0	0	1	2	0	1	0	0
Pontederia_paniculata	1	-	0	0	0	0	0	0	0	0	0	0	0	0	-	0	1	-	1	1	0	1	0	0	0	1	3	2	1	0	0	1	-	1	0	0	-	-	0	0	1	0	0	1	2	0	1	0	0
Pontederia_paradoxa	1	-	0	0	0	0	0	0	0	0	0	0	0	0	-	0	1	-	1	1	0	1	0	0	0	1	3	2	1	0	0	1	-	1	0	0	-	-	0	0	1	0	0	1	2	0	1	0	0
Pontederia_crassipes	0	0	1	0	0	2	0	0	0	0	0	0	0	0	-	2	1	-	1	1	0	1	0	0	1	1	3	2	1	0	1	1	-	1	0	0	-	-	0	0	1	0	0	1	2	0	1	0	0
Pontederia_azurea	0	0	1	0	0	1	0	0	0	0	0	0	0	0	-	2	1	-	0	1	1	0	0	0	0	1	3	2	1	0	0	1	-	1	0	0	-	-	1	0	1	0	0	1	2	0	1	0	0
Pontederia_diversifolia	0	0	1	0	0	1	0	0	0	0	0	0	0	0	-	2	1	-	0	1	1	0	0	0	0	1	3	2	1	0	0	1	-	1	0	0	-	-	1	0	1	0	0	1	2	0	1	0	0
Pontederia_heterosperma	0	0	1	0	0	1	0	0	0	0	0	0	0	0	-	2	1	-	0	1	1	0	0	0	0	1	3	2	1	0	0	1	-	1	0	0	-	-	1	0	1	0	0	1	2	0	1	0	0
Pontederia_natans	0	0	1	0	0	1	0	0	0	0	0	0	0	0	-	2	1	-	0	1	1	0	0	0	0	1	3	2	1	0	0	1	-	1	0	0	-	-	1	0	1	0	0	1	2	0	1	0	0
Pontederia_africana	0	0	1	0	0	0	0	0	0	0	0	0	0	0	-	2	1	-	1	1	0	1	0	0	0	1	3	2	1	0	0	1	-	1	0	0	-	-	0	0	1	0	0	1	2	0	1	0	0
Pontederia_australasica	1	-	1	0	0	0/1	0	0	0	0	0	0	0	0	-	2	1	-	0	1	0	0	0	0	0	1	3	2	1	0	0	1	-	1	0	0	-	-	0	0	1	0	0	1	2	0	1	0	0
Pontederia_brevipetiolata	0	0	1	0	0	0	0	0	0	0	0	0	0	0	-	2	1	-	1	1	0	1	0	0	0	1	3	2	1	0	0	1	-	1	0	0	-	-	0	0	1	0	0	1	2	0	1	0	0
Pontederia_cyanea	1	-	1	0	0	0/1	0	0	0	0	0	0	0	0	-	2	1	-	0	1	0	0	0	0	0	1	3	2	1	0	0	1	-	1	0	0	-	-	0	0	1	0	0	1	2	0	1	0	0
Pontederia_elata	0	0	1	0	0	0	0	0	0	0	0	0	0	0	-	2	1	-	1	1	0	1	0	0	0	1	3	2	1	0	0	1	-	1	0	0	-	-	0	0	1	0	0	1	2	0	1	0	0
Pontederia_hastata	0	0	1	0	0	0	0	0	0	0	0	0	0	0	-	2	1	-	1	1	0	1	0	0	0	1	3	2	1	0	0	1	-	1	0	0	-	-	0	0	1	0	0	1	2	0	1	0	0
Pontederia_korsakovii	0	0	1	0	0	0	0	0	0	0	0	0	0	0	-	2	1	-	1	1	0	1	0	0	0	1	3	2	1	0	0	1	-	1	0	0	-	-	0	0	1	0	0	1	2	0	1	0	0
Pontederia_plantaginea	0	0	1	0	0	0/1	0	0	0	0	0	0	0	0	-	2	1	-	0	1	0	0	0	0	0	1	3	2	1	0	0	1	-	1	0	0	-	-	0	0	1	0	0	1	2	0	1	0	0
Pontederia_vaginalis	0	0	1	0	0	0/1	0	0	0	0	0	0	0	0	-	2	1	-	1	1	0	1	0	0	0	1	3	2	1	0	0	1	-	1	0	0	-	-	0	0	1	0	0	1	2	0	1	0	0
Pontederia_valida	0	0	1	0	0	0	0	0	0	0	0	0	0	0	-	2	1	-	1	1	0	1	0	0	0	1	3	2	1	0	0	1	-	1	0	0	-	-	0	0	1	0	0	1	2	0	1	0	0
Pontederia_cordata	0	0	1	0	0	0	0	0	0	0	0	0	0	0	-	2	1	-	1	1	0	1	0	0	0	1	3	2	1	0	0	1	-	1	0	0	-	-	0	0	1	0	0	1	2	0	1	0	0
Pontederia_lancifolia	0	0	1	0	0	0	0	0	0	0	0	0	0	0	-	2	1	-	1	1	0	1	0	0	0	1	3	2	1	0	0	1	-	1	0	0	-	-	0	0	1	0	0	1	2	0	1	0	0
Pontederia_sagittata	0	0	1	0	0	0	0	0	0	0	0	0	0	0	-	2	1	-	1	1	0	1	0	0	0	1	3	2	1	0	0	1	-	1	0	0	-	-	0	0	1	0	0	1	2	0	1	0	0
Pontederia_ovalis	0	0	1	0	0	0	0	0	0	0	0	0	0	0	-	2	1	-	1	1	0	1	0	0	0	1	3	2	1	0	0	1	-	1	0	0	-	-	0	0	1	0	0	1	2	0	1	0	0
Pontederia_parviflora	0	0	1	0	0	0	0	0	0	0	0	0	0	0	-	2	1	-	1	1	0	1	0	0	0	1	3	2	1	0	0	1	-	1	0	0	-	-	0	0	1	0	0	1	2	0	1	0	0
Pontederia_reflexa	0	0	1	0	0	0	0	0	0	0	0	0	0	0	-	2	1	-	1	1	0	1	0	0	0	1	3	2	1	0	0	1	-	1	0	0	-	-	0	0	1	0	0	1	2	0	1	0	0
Pontederia_rotundifolia	0	0	1	0	0	0/1	0	0	0	0	0	0	0	0	-	2	1	-	0	1	0	0	0	0	0	1	3	2	1	0	0	1	-	1	0	0	-	-	0	0	1	0	0	1	2	0	1	0	0
Pontederia_gigantea	0	0	1	0	0	0	0	0	0	0	0	0	0	0	-	2	1	-	1	1	0	1	0	0	0	1	3	2	1	0	0	1	-	1	0	0	-	-	0	0	1	0	0	1	2	0	1	0	0
Pontederia_subovata	0	0	1	0	0	1	0	0	0	0	0	0	0	0	-	2	1	-	0	1	1	0	0	0	0	1	3	2	1	0	0	1	-	1	0	0	-	-	0	0	1	0	0	1	2	0	1	0	0
Pontederia_triflora	0	0	1	0	0	1	0	0	0	0	0	0	0	0	-	2	1	-	0	1	1	0	0	0	0	1	3	2	1	0	0	1	-	1	0	0	-	-	0	0	1	0	0	1	2	0	1	0	0
(?) info not available
(-) not aplicable
[truncated: 551 more columns]

## Sheet: Character List
No.	Characters	Concatenated List	Character List
1	Plant, life cycle, duration: perennial (0); annual (1)	1. Plant, life cycle, duration: perennial (0); annual (1)	1. Plant, life cycle, duration: perennial (0); annual (1)
2	Plant, life cycle, perennial, duration of aerial shoots: overwintering (0); dying off during the dry/cold/fire season (1)	2. Plant, life cycle, perennial, duration of aerial shoots: overwintering (0); dying off during the dry/cold/fire season (1)	2. Plant, life cycle, perennial, duration of aerial shoots: overwintering (0); dying off during the dry/cold/fire season (1)
3	Plant, clonal reproduction: absent (0); present (1)	3. Plant, clonal reproduction: absent (0); present (1)	3. Plant, clonal reproduction: absent (0); present (1)
4	Plants, sexual expression: monoecious (0); dioecious (1)	4. Plants, sexual expression: monoecious (0); dioecious (1)	4. Plants, sexual expression: monoecious (0); dioecious (1)
5	Habitat, substrate: aquatic or growing in damp environments (0); terrestrial (1); rupicolous (2); epiphytic (3)	5. Habitat, substrate: aquatic or growing in damp environments (0); terrestrial (1); rupicolous (2); epiphytic (3)	5. Habitat, substrate: aquatic or growing in damp environments (0); terrestrial (1); rupicolous (2); epiphytic (3)
6	Habitat, aquatic, emergence: paludal or emergent (0); mostly to completely submersed or rooted-floating (1); free-floating (2); rheophytic (3)	6. Habitat, aquatic, emergence: paludal or emergent (0); mostly to completely submersed or rooted-floating (1); free-floating (2); rheophytic (3)	6. Habitat, aquatic, emergence: paludal or emergent (0); mostly to completely submersed or rooted-floating (1); free-floating (2); rheophytic (3)
7	Habit, growth, branching, type: sympodial (0); monopodial (1)	7. Habit, growth, branching, type: sympodial (0); monopodial (1)	7. Habit, growth, branching, type: sympodial (0); monopodial (1)
8	Habit, growth type: herb (0); vine (1)	8. Habit, growth type: herb (0); vine (1)	8. Habit, growth type: herb (0); vine (1)
9	Habit, growth form: solitary (0); mat/cluster/clump-forming (1)	9. Habit, growth form: solitary (0); mat/cluster/clump-forming (1)	9. Habit, growth form: solitary (0); mat/cluster/clump-forming (1)
10	Habit, base: definite (0); indefinite (1)	10. Habit, base: definite (0); indefinite (1)	10. Habit, base: definite (0); indefinite (1)
11	Roots, surface: non-binding (0); sand-binding (1); water-binding/mucilaginous (2)	11. Roots, surface: non-binding (0); sand-binding (1); water-binding/mucilaginous (2)	11. Roots, surface: non-binding (0); sand-binding (1); water-binding/mucilaginous (2)
12	Roots, pubescence: glabrous to pilose (0); lanate (1); arachnoid (2)	12. Roots, pubescence: glabrous to pilose (0); lanate (1); arachnoid (2)	12. Roots, pubescence: glabrous to pilose (0); lanate (1); arachnoid (2)
13	Roots, function: non-contractile (0); contractile (1)	13. Roots, function: non-contractile (0); contractile (1)	13. Roots, function: non-contractile (0); contractile (1)
14	Roots, type: thin (0); tuberous (1); stilt (2)	14. Roots, type: thin (0); tuberous (1); stilt (2)	14. Roots, type: thin (0); tuberous (1); stilt (2)
15	Roots, tuberous, shape: thin and cylindrical (0); spindle-like (1); with a fusiform enlargement at base (2); with a fusiform enlargement at mid-length or apex (3); with a napiform enlargement at base (4); outer ones with a fusiform enlargement at mid-length or apex, the inner ones spindle-like (5); with a globose and sclerified enlargement at apex (6)	15. Roots, tuberous, shape: thin and cylindrical (0); spindle-like (1); with a fusiform enlargement at base (2); with a fusiform enlargement at mid-length or apex (3); with a napiform enlargement at base (4); outer ones with a fusiform enlargement at mid-length or apex, the inner ones spindle-like (5); with a globose and sclerified enlargement at apex (6)	15. Roots, tuberous, shape: thin and cylindrical (0); spindle-like (1); with a fusiform enlargement at base (2); with a fusiform enlargement at mid-length or apex (3); with a napiform enlargement at base (4); outer ones with a fusiform enlargement at mid-length or apex, the inner ones spindle-like (5); with a globose and sclerified enlargement at apex (6)
16	Roots/Stems, internal colouration: pale (0); yellow to orange to red to maroon (1); vinaceous to purple to black (2)	16. Roots/Stems, internal colouration: pale (0); yellow to orange to red to maroon (1); vinaceous to purple to black (2)	16. Roots/Stems, internal colouration: pale (0); yellow to orange to red to maroon (1); vinaceous to purple to black (2)
17	Stems, underground system: absent (0); rhizome (1); corm (2); tuberized stem (3); bulb (4)	17. Stems, underground system: absent (0); rhizome (1); corm (2); tuberized stem (3); bulb (4)	17. Stems, underground system: absent (0); rhizome (1); corm (2); tuberized stem (3); bulb (4)
18	Stems, underground system, crass or tuberized stem, development: short (0); elongate (1)	18. Stems, underground system, crass or tuberized stem, development: short (0); elongate (1)	18. Stems, underground system, crass or tuberized stem, development: short (0); elongate (1)
19	Stems, posture: prostrate (0); erect to fruticose (1)	19. Stems, posture: prostrate (0); erect to fruticose (1)	19. Stems, posture: prostrate (0); erect to fruticose (1)
20	Stems, consistency: fibrous (0); herbaceous (1); crass (2)	20. Stems, consistency: fibrous (0); herbaceous (1); crass (2)	20. Stems, consistency: fibrous (0); herbaceous (1); crass (2)
21	Stems, branching: unbranched or branched only at base (0); branched throughout (1); branched in the upper 1/2 or 1/3 (2)	21. Stems, branching: unbranched or branched only at base (0); branched throughout (1); branched in the upper 1/2 or 1/3 (2)	21. Stems, branching: unbranched or branched only at base (0); branched throughout (1); branched in the upper 1/2 or 1/3 (2)
22	Stems, internodes, elongation: elongated (0); contracted (1)	22. Stems, internodes, elongation: elongated (0); contracted (1)	22. Stems, internodes, elongation: elongated (0); contracted (1)
23	Stems, internodes, leaf-opposite line of uniseriate hairs, presence: absent (0); present (1)	23. Stems, internodes, leaf-opposite line of uniseriate hairs, presence: absent (0); present (1)	23. Stems, internodes, leaf-opposite line of uniseriate hairs, presence: absent (0); present (1)
24	Stems, node, swelling: slender (0); swollen (1)	24. Stems, node, swelling: slender (0); swollen (1)	24. Stems, node, swelling: slender (0); swollen (1)
25	Stems, secondary branches, flagelliform-shoots, presence: absent (0); present (1)	25. Stems, secondary branches, flagelliform-shoots, presence: absent (0); present (1)	25. Stems, secondary branches, flagelliform-shoots, presence: absent (0); present (1)
26	Leaves, dimorphic: absent (0); present (1)	26. Leaves, dimorphic: absent (0); present (1)	26. Leaves, dimorphic: absent (0); present (1)
27	Leaves, ptyxis: supervolute to convolute (0); involute (1); conduplicate (2); conduplicate-involute, enclosing the petiole of the preceding leaf (3)	27. Leaves, ptyxis: supervolute to convolute (0); involute (1); conduplicate (2); conduplicate-involute, enclosing the petiole of the preceding leaf (3)	27. Leaves, ptyxis: supervolute to convolute (0); involute (1); conduplicate (2); conduplicate-involute, enclosing the petiole of the preceding leaf (3)
28	Leaves, blade: bifacial (0); unifacial (1); late bifacial (2)	28. Leaves, blade: bifacial (0); unifacial (1); late bifacial (2)	28. Leaves, blade: bifacial (0); unifacial (1); late bifacial (2)
29	Leaves, sheath, projection (ligule): absent (0); present (1)	29. Leaves, sheath, projection (ligule): absent (0); present (1)	29. Leaves, sheath, projection (ligule): absent (0); present (1)
30	Leaves, sheath, projection (ligule), fusion: free (0); fused to the sheath (1)	30. Leaves, sheath, projection (ligule), fusion: free (0); fused to the sheath (1)	30. Leaves, sheath, projection (ligule), fusion: free (0); fused to the sheath (1)
31	Leaves, sheath, projection (ligule), shape: truncate (0); flabellate (1); 2-lobed to 2-parted (2); multiparted (3)	31. Leaves, sheath, projection (ligule), shape: truncate (0); flabellate (1); 2-lobed to 2-parted (2); multiparted (3)	31. Leaves, sheath, projection (ligule), shape: truncate (0); flabellate (1); 2-lobed to 2-parted (2); multiparted (3)
32	Leaves, sheath, projection (ligule), relative length to the sheath: shorter than the sheath or ca. as long as the sheath (0); clearly longer than the sheath (1)	32. Leaves, sheath, projection (ligule), relative length to the sheath: shorter than the sheath or ca. as long as the sheath (0); clearly longer than the sheath (1)	32. Leaves, sheath, projection (ligule), relative length to the sheath: shorter than the sheath or ca. as long as the sheath (0); clearly longer than the sheath (1)
33	Leaves, sheath, projection (ligule), 2-lobed to 2-parted or multiparted, lobes shape: filiform (0); quadrate (1); oblong (2); triangular (3)	33. Leaves, sheath, projection (ligule), 2-lobed to 2-parted or multiparted, lobes shape: filiform (0); quadrate (1); oblong (2); triangular (3)	33. Leaves, sheath, projection (ligule), 2-lobed to 2-parted or multiparted, lobes shape: filiform (0); quadrate (1); oblong (2); triangular (3)
34	Leaves, sheath, projection (ligule), consistency: membranous and hyaline (0); chartaceous and semi-opaque to opaque (1)	34. Leaves, sheath, projection (ligule), consistency: membranous and hyaline (0); chartaceous and semi-opaque to opaque (1)	34. Leaves, sheath, projection (ligule), consistency: membranous and hyaline (0); chartaceous and semi-opaque to opaque (1)
35	Leaves, sheaths, type: open (0); closed symmetric (1); closed asymmetric (2)	35. Leaves, sheaths, type: open (0); closed symmetric (1); closed asymmetric (2)	35. Leaves, sheaths, type: open (0); closed symmetric (1); closed asymmetric (2)
36	Leaves, sheaths, margin: entire (0); scarious (1)	36. Leaves, sheaths, margin: entire (0); scarious (1)	36. Leaves, sheaths, margin: entire (0); scarious (1)
37	Leaves, sheaths, closed, suture scar, presence: absent (0); present (1)	37. Leaves, sheaths, closed, suture scar, presence: absent (0); present (1)	37. Leaves, sheaths, closed, suture scar, presence: absent (0); present (1)
38	Leaves, sheaths, closed, splitting open at maturity: absent (0); present (1)	38. Leaves, sheaths, closed, splitting open at maturity: absent (0); present (1)	38. Leaves, sheaths, closed, splitting open at maturity: absent (0); present (1)
39	Leaves, immature, duration: early deciduous (0); late deciduous (1); persistent (2)	39. Leaves, immature, duration: early deciduous (0); late deciduous (1); persistent (2)	39. Leaves, immature, duration: early deciduous (0); late deciduous (1); persistent (2)
40	Leaves, immature, phyllotaxy: distichously-alternate (0); spirally-alternate/rosette (1); equitant (2); pseudo-whorled (3)	40. Leaves, immature, phyllotaxy: distichously-alternate (0); spirally-alternate/rosette (1); equitant (2); pseudo-whorled (3)	40. Leaves, immature, phyllotaxy: distichously-alternate (0); spirally-alternate/rosette (1); equitant (2); pseudo-whorled (3)
41	Leaves, immature, distribution: evenly distributed (0); congested at base/apex (1); equitant (2)	41. Leaves, immature, distribution: evenly distributed (0); congested at base/apex (1); equitant (2)	41. Leaves, immature, distribution: evenly distributed (0); congested at base/apex (1); equitant (2)
42	Leaves, immature, environment: submerged (0); floating or emerse (1)	42. Leaves, immature, environment: submerged (0); floating or emerse (1)	42. Leaves, immature, environment: submerged (0); floating or emerse (1)
43	Leaves, immature, insertion: sessile (0); subpetiolate (1)	43. Leaves, immature, insertion: sessile (0); subpetiolate (1)	43. Leaves, immature, insertion: sessile (0); subpetiolate (1)
44	Leaves, immature, blade, posture: pendulous (0); patent to slightly recurved (1); ascending to erect (2); appressed to the soil (3)	44. Leaves, immature, blade, posture: pendulous (0); patent to slightly recurved (1); ascending to erect (2); appressed to the soil (3)	44. Leaves, immature, blade, posture: pendulous (0); patent to slightly recurved (1); ascending to erect (2); appressed to the soil (3)
45	Leaves, immature, blade, development, lower leaves on the stem: scale-like, sometimes with an open sheath (0); reduced (1); expanded (2)	45. Leaves, immature, blade, development, lower leaves on the stem: scale-like, sometimes with an open sheath (0); reduced (1); expanded (2)	45. Leaves, immature, blade, development, lower leaves on the stem: scale-like, sometimes with an open sheath (0); reduced (1); expanded (2)
46	Leaves, immature, blade, shape: ribbon-like or linear to ensiform or loriform (0); oblong to elliptic (1); lanceolate to ovate (2); spathulate to obovate to rotund or cordate (3)	46. Leaves, immature, blade, shape: ribbon-like or linear to ensiform or loriform (0); oblong to elliptic (1); lanceolate to ovate (2); spathulate to obovate to rotund or cordate (3)	46. Leaves, immature, blade, shape: ribbon-like or linear to ensiform or loriform (0); oblong to elliptic (1); lanceolate to ovate (2); spathulate to obovate to rotund or cordate (3)
47	Leaves, immature, blade, consistency: membranous (0); chartaceous (1); crass (2); fibrous and coriaceous (3); spongy (4)	47. Leaves, immature, blade, consistency: membranous (0); chartaceous (1); crass (2); fibrous and coriaceous (3); spongy (4)	47. Leaves, immature, blade, consistency: membranous (0); chartaceous (1); crass (2); fibrous and coriaceous (3); spongy (4)
48	Leaves, immature, blade, architecture: flat (0); falcate to conduplicate (1); bifacial plicate (2); unifacial plicate (3); bullate (4); cannulate (5); acicular or subterete to terete (6); twisted (7); conduplicate-keeled (8)	48. Leaves, immature, blade, architecture: flat (0); falcate to conduplicate (1); bifacial plicate (2); unifacial plicate (3); bullate (4); cannulate (5); acicular or subterete to terete (6); twisted (7); conduplicate-keeled (8)	48. Leaves, immature, blade, architecture: flat (0); falcate to conduplicate (1); bifacial plicate (2); unifacial plicate (3); bullate (4); cannulate (5); acicular or subterete to terete (6); twisted (7); conduplicate-keeled (8)
49	Leaves, immature, blade, fistulous, presence: absent (0); present (1)	49. Leaves, immature, blade, fistulous, presence: absent (0); present (1)	49. Leaves, immature, blade, fistulous, presence: absent (0); present (1)
50	Leaves, immature, blade, base, shape: amplexicaulous to truncate (0); cuneate (1); obtuse to rounded to cordate (2)	50. Leaves, immature, blade, base, shape: amplexicaulous to truncate (0); cuneate (1); obtuse to rounded to cordate (2)	50. Leaves, immature, blade, base, shape: amplexicaulous to truncate (0); cuneate (1); obtuse to rounded to cordate (2)
51	Leaves, immature, blade, base, symmetry: symmetric (0); asymmetric (1)	51. Leaves, immature, blade, base, symmetry: symmetric (0); asymmetric (1)	51. Leaves, immature, blade, base, symmetry: symmetric (0); asymmetric (1)
52	Leaves, immature, blade, base, posterior divisions: absent (0); present (1)	52. Leaves, immature, blade, base, posterior divisions: absent (0); present (1)	52. Leaves, immature, blade, base, posterior divisions: absent (0); present (1)
53	Leaves, immature, blade, margin, architecture: flat (0); repandous (1); only the pseudopetiole repandous (2)	53. Leaves, immature, blade, margin, architecture: flat (0); repandous (1); only the pseudopetiole repandous (2)	53. Leaves, immature, blade, margin, architecture: flat (0); repandous (1); only the pseudopetiole repandous (2)
54	Leaves, immature, blade, margin, prickle hairs, presence: absent (0); present (1)	54. Leaves, immature, blade, margin, prickle hairs, presence: absent (0); present (1)	54. Leaves, immature, blade, margin, prickle hairs, presence: absent (0); present (1)
55	Leaves, immature, blade, margin, Conostylis-type hairs, type: absent (0); stiff, rigid or tooth-like, patent or upright bristles (1); fine or soft appressed bristles or simple hairs (2); fine and patent bristles (3); stiff bristles clasping the blade (4); plumose (5); papillose (6)	55. Leaves, immature, blade, margin, Conostylis-type hairs, type: absent (0); stiff, rigid or tooth-like, patent or upright bristles (1); fine or soft appressed bristles or simple hairs (2); fine and patent bristles (3); stiff bristles clasping the blade (4); plumose (5); papillose (6)	55. Leaves, immature, blade, margin, Conostylis-type hairs, type: absent (0); stiff, rigid or tooth-like, patent or upright bristles (1); fine or soft appressed bristles or simple hairs (2); fine and patent bristles (3); stiff bristles clasping the blade (4); plumose (5); papillose (6)
56	Leaves, immature, blade, margin, uniseriate hairs, presence: absent (0); present (1)	56. Leaves, immature, blade, margin, uniseriate hairs, presence: absent (0); present (1)	56. Leaves, immature, blade, margin, uniseriate hairs, presence: absent (0); present (1)
57	Leaves, immature, blade, margin, papillae, presence: absent (0); present (1)	57. Leaves, immature, blade, margin, papillae, presence: absent (0); present (1)	57. Leaves, immature, blade, margin, papillae, presence: absent (0); present (1)
58	Leaves, immature, blade, margin, star-shaped idioblast, presence: absent (0); present (1)	58. Leaves, immature, blade, margin, star-shaped idioblast, presence: absent (0); present (1)	58. Leaves, immature, blade, margin, star-shaped idioblast, presence: absent (0); present (1)
59	Leaves, immature, blade, apex, shape: round to obtuse (0); acute (1); acuminate or apiculate to mucronate (2); caudate (3)	59. Leaves, immature, blade, apex, shape: round to obtuse (0); acute (1); acuminate or apiculate to mucronate (2); caudate (3)	59. Leaves, immature, blade, apex, shape: round to obtuse (0); acute (1); acuminate or apiculate to mucronate (2); caudate (3)
60	Leaves, immature, blade, adaxial side, secondary veins, impression: inconspicuous (0); conspicuous (1)	60. Leaves, immature, blade, adaxial side, secondary veins, impression: inconspicuous (0); conspicuous (1)	60. Leaves, immature, blade, adaxial side, secondary veins, impression: inconspicuous (0); conspicuous (1)
61	Leaves, immature, blades, adaxial side, variegation, presence: absent (0); longitudinal silver/white/light green stripes (1); brown to vinaceous blotches (2); base of leaves turning pink when in flower (3)	61. Leaves, immature, blades, adaxial side, variegation, presence: absent (0); longitudinal silver/white/light green stripes (1); brown to vinaceous blotches (2); base of leaves turning pink when in flower (3)	61. Leaves, immature, blades, adaxial side, variegation, presence: absent (0); longitudinal silver/white/light green stripes (1); brown to vinaceous blotches (2); base of leaves turning pink when in flower (3)
62	Leaves, immature, blades, abaxial side, colouration: white (0); green (1); vinaceous to purple to maroon (2)	62. Leaves, immature, blades, abaxial side, colouration: white (0); green (1); vinaceous to purple to maroon (2)	62. Leaves, immature, blades, abaxial side, colouration: white (0); green (1); vinaceous to purple to maroon (2)
63	Leaves, mature, production: never produced (0); produced only when flowering (1); always produced (2)	63. Leaves, mature, production: never produced (0); produced only when flowering (1); always produced (2)	63. Leaves, mature, production: never produced (0); produced only when flowering (1); always produced (2)
64	Leaves, mature, phyllotaxy: distichously-alternate (0); spirally-alternate (1)	64. Leaves, mature, phyllotaxy: distichously-alternate (0); spirally-alternate (1)	64. Leaves, mature, phyllotaxy: distichously-alternate (0); spirally-alternate (1)
65	Leaves, mature, distribution: distributed along the stem (0); congested (1)	65. Leaves, mature, distribution: distributed along the stem (0); congested (1)	65. Leaves, mature, distribution: distributed along the stem (0); congested (1)
66	Leaves, mature, environment: floating (0); emerse (1)	66. Leaves, mature, environment: floating (0); emerse (1)	66. Leaves, mature, environment: floating (0); emerse (1)
67	Leaves, mature, petiole, length in relation to the blade: shorter than the blade (0); ca. the same length as or longer than the blade (1)	67. Leaves, mature, petiole, length in relation to the blade: shorter than the blade (0); ca. the same length as or longer than the blade (1)	67. Leaves, mature, petiole, length in relation to the blade: shorter than the blade (0); ca. the same length as or longer than the blade (1)
68	Leaves, mature, petiole, insertion, colouration in relation to the rest of the blade: concolourous (0); conspicuously discolourous (1)	68. Leaves, mature, petiole, insertion, colouration in relation to the rest of the blade: concolourous (0); conspicuously discolourous (1)	68. Leaves, mature, petiole, insertion, colouration in relation to the rest of the blade: concolourous (0); conspicuously discolourous (1)
69	Leaves, mature, pulvinus: absent (0); present (1)	69. Leaves, mature, pulvinus: absent (0); present (1)	69. Leaves, mature, pulvinus: absent (0); present (1)
70	Leaves, mature, blade, consistency: membranous (0); chartaceous to coriaceous (1)	70. Leaves, mature, blade, consistency: membranous (0); chartaceous to coriaceous (1)	70. Leaves, mature, blade, consistency: membranous (0); chartaceous to coriaceous (1)
71	Leaves, mature, blade, overall shape: linear to tapered (0); elliptic to lanceolate to ovate (1); obovate (2); cordate to reniform (3); hastate to sagittate (4); rotund (5)	71. Leaves, mature, blade, overall shape: linear to tapered (0); elliptic to lanceolate to ovate (1); obovate (2); cordate to reniform (3); hastate to sagittate (4); rotund (5)	71. Leaves, mature, blade, overall shape: linear to tapered (0); elliptic to lanceolate to ovate (1); obovate (2); cordate to reniform (3); hastate to sagittate (4); rotund (5)
72	Leaves, mature, blade, posture: pendulous (0); patent or floating (1); erect (2)	72. Leaves, mature, blade, posture: pendulous (0); patent or floating (1); erect (2)	72. Leaves, mature, blade, posture: pendulous (0); patent or floating (1); erect (2)
73	Leaves, mature, blade, base, posterior divisions: absent (0); present (1)	73. Leaves, mature, blade, base, posterior divisions: absent (0); present (1)	73. Leaves, mature, blade, base, posterior divisions: absent (0); present (1)
74	Leaves, mature, blade, base, posterior divisions, apex: round (0); acuminate (1)	74. Leaves, mature, blade, base, posterior divisions, apex: round (0); acuminate (1)	74. Leaves, mature, blade, base, posterior divisions, apex: round (0); acuminate (1)
75	Leaves, mature, blade, venation, thickened midvein: absent (0); present (1)	75. Leaves, mature, blade, venation, thickened midvein: absent (0); present (1)	75. Leaves, mature, blade, venation, thickened midvein: absent (0); present (1)
76	Synflorescence, leaves, dimorphism, presence: absent (0); present (1)	76. Synflorescence, leaves, dimorphism, presence: absent (0); present (1)	76. Synflorescence, leaves, dimorphism, presence: absent (0); present (1)
77	Synflorescence, leaves, sheath: inflated (0); not inflated (1); splitting open with the development of the inflorescence (2); concealing the inflorescence (3); hyaline and bladeless (4)	77. Synflorescence, leaves, sheath: inflated (0); not inflated (1); splitting open with the development of the inflorescence (2); concealing the inflorescence (3); hyaline and bladeless (4)	77. Synflorescence, leaves, sheath: inflated (0); not inflated (1); splitting open with the development of the inflorescence (2); concealing the inflorescence (3); hyaline and bladeless (4)
78	Synflorescence, composition: solitary main florescence (0); main florescence with 1-several coflorescences (1)	78. Synflorescence, composition: solitary main florescence (0); main florescence with 1-several coflorescences (1)	78. Synflorescence, composition: solitary main florescence (0); main florescence with 1-several coflorescences (1)
79	Synflorescence, structure: terminal or restricted to the apex of the stem (0); mainly axillary to spike-like or at the base of the plant (1)	79. Synflorescence, structure: terminal or restricted to the apex of the stem (0); mainly axillary to spike-like or at the base of the plant (1)	79. Synflorescence, structure: terminal or restricted to the apex of the stem (0); mainly axillary to spike-like or at the base of the plant (1)
80	Synflorescence, vivipary, presence: absent (0); present (1)	80. Synflorescence, vivipary, presence: absent (0); present (1)	80. Synflorescence, vivipary, presence: absent (0); present (1)
81	Inflorescence, position: terminal or apparently so (0); axillary or at the base of the plant (1); leaf-opposed (2)	81. Inflorescence, position: terminal or apparently so (0); axillary or at the base of the plant (1); leaf-opposed (2)	81. Inflorescence, position: terminal or apparently so (0); axillary or at the base of the plant (1); leaf-opposed (2)
82	Inflorescence, at anthesis, posture: erect (0); pendulous (1); prostrate (2)	82. Inflorescence, at anthesis, posture: erect (0); pendulous (1); prostrate (2)	82. Inflorescence, at anthesis, posture: erect (0); pendulous (1); prostrate (2)
83	Inflorescence, post-anthesis/in fruit, posture: the same as during anthesis (0); deflexed (1)	83. Inflorescence, post-anthesis/in fruit, posture: the same as during anthesis (0); deflexed (1)	83. Inflorescence, post-anthesis/in fruit, posture: the same as during anthesis (0); deflexed (1)
84	Inflorescence, basal bract, development: leaf-like or bracteose (0); vestigial and tubular (1); spathaceous (2); bracteose and bicarinate/bidentate (3)	84. Inflorescence, basal bract, development: leaf-like or bracteose (0); vestigial and tubular (1); spathaceous (2); bracteose and bicarinate/bidentate (3)	84. Inflorescence, basal bract, development: leaf-like or bracteose (0); vestigial and tubular (1); spathaceous (2); bracteose and bicarinate/bidentate (3)
85	Inflorescence, basal bract, spathaceous, shape: cordate (0); ovate to triangular to broadly ovate to depressed ovate (1); cup-shaped (2)	85. Inflorescence, basal bract, spathaceous, shape: cordate (0); ovate to triangular to broadly ovate to depressed ovate (1); cup-shaped (2)	85. Inflorescence, basal bract, spathaceous, shape: cordate (0); ovate to triangular to broadly ovate to depressed ovate (1); cup-shaped (2)
86	Inflorescence, basal bract, base, connation: free (0); connate (1)	86. Inflorescence, basal bract, base, connation: free (0); connate (1)	86. Inflorescence, basal bract, base, connation: free (0); connate (1)
87	Inflorescence, basal bract, margin, posture: straight (0); revolute (1)	87. Inflorescence, basal bract, margin, posture: straight (0); revolute (1)	87. Inflorescence, basal bract, margin, posture: straight (0); revolute (1)
88	Inflorescence, emergence: not perforating the leaf-sheath (0); perforating the leaf-sheath (1)	88. Inflorescence, emergence: not perforating the leaf-sheath (0); perforating the leaf-sheath (1)	88. Inflorescence, emergence: not perforating the leaf-sheath (0); perforating the leaf-sheath (1)
89	Inflorescence, peduncle, development: sessile to subsessile (0); obviously pedunculate (1)	89. Inflorescence, peduncle, development: sessile to subsessile (0); obviously pedunculate (1)	89. Inflorescence, peduncle, development: sessile to subsessile (0); obviously pedunculate (1)
90	Inflorescence, peduncle, accessory bracts: absent (0); present (1)	90. Inflorescence, peduncle, accessory bracts: absent (0); present (1)	90. Inflorescence, peduncle, accessory bracts: absent (0); present (1)
91	Inflorescence, peduncle, accessory bracts, bud, development: simple buds (0); primordial inflorescence buds (1)	91. Inflorescence, peduncle, accessory bracts, bud, development: simple buds (0); primordial inflorescence buds (1)	91. Inflorescence, peduncle, accessory bracts, bud, development: simple buds (0); primordial inflorescence buds (1)
92	Inflorescence, main axis, development: abbreviated (0); basally elongated, apically abbreviated (1); elongated (2)	92. Inflorescence, main axis, development: abbreviated (0); basally elongated, apically abbreviated (1); elongated (2)	92. Inflorescence, main axis, development: abbreviated (0); basally elongated, apically abbreviated (1); elongated (2)
93	Inflorescence, main axis, developed, architecture: straight (0); zigzag (1); with a 90° torsion (2)	93. Inflorescence, main axis, developed, architecture: straight (0); zigzag (1); with a 90° torsion (2)	93. Inflorescence, main axis, developed, architecture: straight (0); zigzag (1); with a 90° torsion (2)
94	Inflorescence, main axis, internal consistency: solid (0); fistulose (1)	94. Inflorescence, main axis, internal consistency: solid (0); fistulose (1)	94. Inflorescence, main axis, internal consistency: solid (0); fistulose (1)
95	Inflorescence, secondary branches, type: monochasium (0); dichasium (1); branched cyme (2)	95. Inflorescence, secondary branches, type: monochasium (0); dichasium (1); branched cyme (2)	95. Inflorescence, secondary branches, type: monochasium (0); dichasium (1); branched cyme (2)
96	Inflorescence, secondary branches, branched cyme, number of branches: bifurcate (0); trifurcate (1)	96. Inflorescence, secondary branches, branched cyme, number of branches: bifurcate (0); trifurcate (1)	96. Inflorescence, secondary branches, branched cyme, number of branches: bifurcate (0); trifurcate (1)
97	Inflorescence, secondary branches, persistency: persistent (0); detaching at the end of the flowering season (1)	97. Inflorescence, secondary branches, persistency: persistent (0); detaching at the end of the flowering season (1)	97. Inflorescence, secondary branches, persistency: persistent (0); detaching at the end of the flowering season (1)
98	Inflorescence, secondary branches, number per main florescence: one (0); two (1); three to several or variable (2)	98. Inflorescence, secondary branches, number per main florescence: one (0); two (1); three to several or variable (2)	98. Inflorescence, secondary branches, number per main florescence: one (0); two (1); three to several or variable (2)
99	Inflorescence, secondary branches, number per node of the main florescence: one (0); two to several or variable (1)	99. Inflorescence, secondary branches, number per node of the main florescence: one (0); two to several or variable (1)	99. Inflorescence, secondary branches, number per node of the main florescence: one (0); two to several or variable (1)
100	Inflorescence, secondary branches, arrangement: alternate (0); subopposite to opposite (1); subverticillate to verticillate (2); fasciculate to glomerulate (3); side-by-side (4)	100. Inflorescence, secondary branches, arrangement: alternate (0); subopposite to opposite (1); subverticillate to verticillate (2); fasciculate to glomerulate (3); side-by-side (4)	100. Inflorescence, secondary branches, arrangement: alternate (0); subopposite to opposite (1); subverticillate to verticillate (2); fasciculate to glomerulate (3); side-by-side (4)
101	Inflorescence, secondary branches, peduncle, development: sessile (0); pedunculate (1)	101. Inflorescence, secondary branches, peduncle, development: sessile (0); pedunculate (1)	101. Inflorescence, secondary branches, peduncle, development: sessile (0); pedunculate (1)
102	Inflorescence, secondary branches, peduncle, pedunculate, length: short (0); long (1); very long (2)	102. Inflorescence, secondary branches, peduncle, pedunculate, length: short (0); long (1); very long (2)	102. Inflorescence, secondary branches, peduncle, pedunculate, length: short (0); long (1); very long (2)
103	Inflorescence, secondary branches, flowering axis, insertion: straight (0); geniculate (1)	103. Inflorescence, secondary branches, flowering axis, insertion: straight (0); geniculate (1)	103. Inflorescence, secondary branches, flowering axis, insertion: straight (0); geniculate (1)
104	Inflorescence, secondary branches, flowering axis, insertion, degree of reflection: 0° (0); 30–60° (1); 180° (2)	104. Inflorescence, secondary branches, flowering axis, insertion, degree of reflection: 0° (0); 30–60° (1); 180° (2)	104. Inflorescence, secondary branches, flowering axis, insertion, degree of reflection: 0° (0); 30–60° (1); 180° (2)
105	Inflorescence, secondary branches, axis, thickness: thin (0); stout to greatly swollen (1)	105. Inflorescence, secondary branches, axis, thickness: thin (0); stout to greatly swollen (1)	105. Inflorescence, secondary branches, axis, thickness: thin (0); stout to greatly swollen (1)
106	Inflorescence, secondary branches, axis, internodes, development: contracted (0); elongate (1); medial internode contracted, remaining ones elongate (2)	106. Inflorescence, secondary branches, axis, internodes, development: contracted (0); elongate (1); medial internode contracted, remaining ones elongate (2)	106. Inflorescence, secondary branches, axis, internodes, development: contracted (0); elongate (1); medial internode contracted, remaining ones elongate (2)
107	Inflorescence, secondary branches, fusion, to the main axis of the inflorescence: free (0); fused (1)	107. Inflorescence, secondary branches, fusion, to the main axis of the inflorescence: free (0); fused (1)	107. Inflorescence, secondary branches, fusion, to the main axis of the inflorescence: free (0); fused (1)
108	Inflorescence, secondary branches, fusion, to the peduncle of the cincinnus: free (0); fused (1)	108. Inflorescence, secondary branches, fusion, to the peduncle of the cincinnus: free (0); fused (1)	108. Inflorescence, secondary branches, fusion, to the peduncle of the cincinnus: free (0); fused (1)
109	Inflorescence, secondary branches, fusion, to the peduncle of the cincinnus, degree of fusion: fused only at base (0); completely fused (1)	109. Inflorescence, secondary branches, fusion, to the peduncle of the cincinnus, degree of fusion: fused only at base (0); completely fused (1)	109. Inflorescence, secondary branches, fusion, to the peduncle of the cincinnus, degree of fusion: fused only at base (0); completely fused (1)
110	Inflorescence, secondary branches, fusion, to each other: free (0); fused (1); partially fused (2)	110. Inflorescence, secondary branches, fusion, to each other: free (0); fused (1); partially fused (2)	110. Inflorescence, secondary branches, fusion, to each other: free (0); fused (1); partially fused (2)
111	Inflorescence, secondary branches, bracts, presence: absent (0); present (1); present only on lower cincinnus of the thyrse, remaining cincinni ebracteate (2)	111. Inflorescence, secondary branches, bracts, presence: absent (0); present (1); present only on lower cincinnus of the thyrse, remaining cincinni ebracteate (2)	111. Inflorescence, secondary branches, bracts, presence: absent (0); present (1); present only on lower cincinnus of the thyrse, remaining cincinni ebracteate (2)
112	Inflorescence, secondary branches, bracts, persistency: caduceus (0); persistent (1)	112. Inflorescence, secondary branches, bracts, persistency: caduceus (0); persistent (1)	112. Inflorescence, secondary branches, bracts, persistency: caduceus (0); persistent (1)
113	Inflorescence, secondary branches, bracts, posture: patent to ascending (0); deflexed (1)	113. Inflorescence, secondary branches, bracts, posture: patent to ascending (0); deflexed (1)	113. Inflorescence, secondary branches, bracts, posture: patent to ascending (0); deflexed (1)
114	Inflorescence, secondary branches, bracts, development: vestigial (0); bracteose (1); frondose (2); basal frondose, apical bracteose (3)	114. Inflorescence, secondary branches, bracts, development: vestigial (0); bracteose (1); frondose (2); basal frondose, apical bracteose (3)	114. Inflorescence, secondary branches, bracts, development: vestigial (0); bracteose (1); frondose (2); basal frondose, apical bracteose (3)
115	Inflorescence, secondary branches, bracts, frondose, aspect: leaf-like (0); spathaceous (1)	115. Inflorescence, secondary branches, bracts, frondose, aspect: leaf-like (0); spathaceous (1)	115. Inflorescence, secondary branches, bracts, frondose, aspect: leaf-like (0); spathaceous (1)
116	Inflorescence, secondary branches, bracts, similarity to each other: equal to subequal (0); unequal (1); the first markedly different from the rest (2)	116. Inflorescence, secondary branches, bracts, similarity to each other: equal to subequal (0); unequal (1); the first markedly different from the rest (2)	116. Inflorescence, secondary branches, bracts, similarity to each other: equal to subequal (0); unequal (1); the first markedly different from the rest (2)
117	Inflorescence, secondary branches, bracts, architecture: flat (0); complicate or canaliculate to folded (1)	117. Inflorescence, secondary branches, bracts, architecture: flat (0); complicate or canaliculate to folded (1)	117. Inflorescence, secondary branches, bracts, architecture: flat (0); complicate or canaliculate to folded (1)
118	Inflorescence, secondary branches, bracts, overlap: not overlapping (0); overlapping one another (1)	118. Inflorescence, secondary branches, bracts, overlap: not overlapping (0); overlapping one another (1)	118. Inflorescence, secondary branches, bracts, overlap: not overlapping (0); overlapping one another (1)
119	Inflorescence, secondary branches, bracts, fusion, to the secondary branch axis: free (0); fused (1)	119. Inflorescence, secondary branches, bracts, fusion, to the secondary branch axis: free (0); fused (1)	119. Inflorescence, secondary branches, bracts, fusion, to the secondary branch axis: free (0); fused (1)
120	Inflorescence, secondary branches, bracts, fusion, to each other: free (0); fused only at the base (1); completely fused/cup-shaped (2)	120. Inflorescence, secondary branches, bracts, fusion, to each other: free (0); fused only at the base (1); completely fused/cup-shaped (2)	120. Inflorescence, secondary branches, bracts, fusion, to each other: free (0); fused only at the base (1); completely fused/cup-shaped (2)
121	Inflorescence, secondary branches, bracts, base, inflation: non-saccate (0); saccate (1)	121. Inflorescence, secondary branches, bracts, base, inflation: non-saccate (0); saccate (1)	121. Inflorescence, secondary branches, bracts, base, inflation: non-saccate (0); saccate (1)
122	Inflorescence, secondary branches, bracts, apex: acute (0); with an apical gland (1); cleft or lobed (2); erose (3)	122. Inflorescence, secondary branches, bracts, apex: acute (0); with an apical gland (1); cleft or lobed (2); erose (3)	122. Inflorescence, secondary branches, bracts, apex: acute (0); with an apical gland (1); cleft or lobed (2); erose (3)
123	Inflorescence, secondary branches, bracts, apex, with an apical gland, shape: acute (0); filiform (1)	123. Inflorescence, secondary branches, bracts, apex, with an apical gland, shape: acute (0); filiform (1)	123. Inflorescence, secondary branches, bracts, apex, with an apical gland, shape: acute (0); filiform (1)
124	Inflorescence, secondary branches, bracts, supernumerary bracts: absent (0); present (1)	124. Inflorescence, secondary branches, bracts, supernumerary bracts: absent (0); present (1)	124. Inflorescence, secondary branches, bracts, supernumerary bracts: absent (0); present (1)
125	Inflorescence, secondary branches, anthesis pattern, direction: basal branches first (0); apical branches first (1)	125. Inflorescence, secondary branches, anthesis pattern, direction: basal branches first (0); apical branches first (1)	125. Inflorescence, secondary branches, anthesis pattern, direction: basal branches first (0); apical branches first (1)
126	Inflorescence, secondary branches, anthesis pattern, flowers: sequential (0); simultaneous (1)	126. Inflorescence, secondary branches, anthesis pattern, flowers: sequential (0); simultaneous (1)	126. Inflorescence, secondary branches, anthesis pattern, flowers: sequential (0); simultaneous (1)
127	Bracteoles, development: absent to vestigial (0); inconspicuous (1); conspicuous (2); bracteose to leaf-like and equal to the cincinni bracts (3); leaf-like but distinct from the cincinni bracts (4); spathaceous (5)	127. Bracteoles, development: absent to vestigial (0); inconspicuous (1); conspicuous (2); bracteose to leaf-like and equal to the cincinni bracts (3); leaf-like but distinct from the cincinni bracts (4); spathaceous (5)	127. Bracteoles, development: absent to vestigial (0); inconspicuous (1); conspicuous (2); bracteose to leaf-like and equal to the cincinni bracts (3); leaf-like but distinct from the cincinni bracts (4); spathaceous (5)
128	Bracteoles, arrangement: zig-zag (0); tightly imbricate in 1 whorl (1); tightly imbricate in 2 whorls (2); spirally-alternate or one-sided (3)	128. Bracteoles, arrangement: zig-zag (0); tightly imbricate in 1 whorl (1); tightly imbricate in 2 whorls (2); spirally-alternate or one-sided (3)	128. Bracteoles, arrangement: zig-zag (0); tightly imbricate in 1 whorl (1); tightly imbricate in 2 whorls (2); spirally-alternate or one-sided (3)
129	Bracteoles, persistency: caducous (0); persistent (1)	129. Bracteoles, persistency: caducous (0); persistent (1)	129. Bracteoles, persistency: caducous (0); persistent (1)
130	Bracteoles, consistency: membranous (0); herbaceous (1); paleaceous (2); scarious (3); crass (4); chartaceous to coriaceous (5); papyraceous (6)	130. Bracteoles, consistency: membranous (0); herbaceous (1); paleaceous (2); scarious (3); crass (4); chartaceous to coriaceous (5); papyraceous (6)	130. Bracteoles, consistency: membranous (0); herbaceous (1); paleaceous (2); scarious (3); crass (4); chartaceous to coriaceous (5); papyraceous (6)
131	Bracteoles, architecture: flat (0); complicate or canaliculate (1); cup-shaped (2); navicular (3); tubular (4); involving the cincinnus (5); margin crispate (6)	131. Bracteoles, architecture: flat (0); complicate or canaliculate (1); cup-shaped (2); navicular (3); tubular (4); involving the cincinnus (5); margin crispate (6)	131. Bracteoles, architecture: flat (0); complicate or canaliculate (1); cup-shaped (2); navicular (3); tubular (4); involving the cincinnus (5); margin crispate (6)
132	Bracteoles, base, conation: free (0); perfoliate (1)	132. Bracteoles, base, conation: free (0); perfoliate (1)	132. Bracteoles, base, conation: free (0); perfoliate (1)
133	Bracteoles, margin: entire (0); erose (1)	133. Bracteoles, margin: entire (0); erose (1)	133. Bracteoles, margin: entire (0); erose (1)
134	Bracteoles, aspect: hyaline (0); centre opaque, margin translucent (1); opaque (2)	134. Bracteoles, aspect: hyaline (0); centre opaque, margin translucent (1); opaque (2)	134. Bracteoles, aspect: hyaline (0); centre opaque, margin translucent (1); opaque (2)
135	Flowers, number, per main florescence: one (0); two (1); three to several (2)	135. Flowers, number, per main florescence: one (0); two (1); three to several (2)	135. Flowers, number, per main florescence: one (0); two (1); three to several (2)
136	Flowers, number, per secondary branch: one (0); two (1); three to several (2)	136. Flowers, number, per secondary branch: one (0); two (1); three to several (2)	136. Flowers, number, per secondary branch: one (0); two (1); three to several (2)
137	Flowers, arrangement, in the cincinnus: solitary (0); clustered (1); forming a pseudanthium (2)	137. Flowers, arrangement, in the cincinnus: solitary (0); clustered (1); forming a pseudanthium (2)	137. Flowers, arrangement, in the cincinnus: solitary (0); clustered (1); forming a pseudanthium (2)
138	Flowers, scent, presence: scentless (0); scented (1)	138. Flowers, scent, presence: scentless (0); scented (1)	138. Flowers, scent, presence: scentless (0); scented (1)
139	Flowers, buds, shape: globose (0); ovoid (1); ellipsoid or fusiform or oblongoid (2); obovoid (3); obpyriform (4); narrowly ovoid (5)	139. Flowers, buds, shape: globose (0); ovoid (1); ellipsoid or fusiform or oblongoid (2); obovoid (3); obpyriform (4); narrowly ovoid (5)	139. Flowers, buds, shape: globose (0); ovoid (1); ellipsoid or fusiform or oblongoid (2); obovoid (3); obpyriform (4); narrowly ovoid (5)
140	Flowers, sexual expression: all bisexual (0); occasionally unisexual, randomly distributed (1); lower cincinnus with bisexual remaining cincinni staminate (2); all unisexual (3)	140. Flowers, sexual expression: all bisexual (0); occasionally unisexual, randomly distributed (1); lower cincinnus with bisexual remaining cincinni staminate (2); all unisexual (3)	140. Flowers, sexual expression: all bisexual (0); occasionally unisexual, randomly distributed (1); lower cincinnus with bisexual remaining cincinni staminate (2); all unisexual (3)
141	Flowers, cleistogamy: absent (0); present (1)	141. Flowers, cleistogamy: absent (0); present (1)	141. Flowers, cleistogamy: absent (0); present (1)
142	Flowers, heterostyly, enantiostyly: absent (0); present (1)	142. Flowers, heterostyly, enantiostyly: absent (0); present (1)	142. Flowers, heterostyly, enantiostyly: absent (0); present (1)
143	Flowers, heterostyly, style morphs, number: monostylous (0); pseudomonostylous (1); tristylous (2)	143. Flowers, heterostyly, style morphs, number: monostylous (0); pseudomonostylous (1); tristylous (2)	143. Flowers, heterostyly, style morphs, number: monostylous (0); pseudomonostylous (1); tristylous (2)
144	Flowers, display angle: without torsion (0); with 60° torsion (1); resupinate (2)	144. Flowers, display angle: without torsion (0); with 60° torsion (1); resupinate (2)	144. Flowers, display angle: without torsion (0); with 60° torsion (1); resupinate (2)
145	Flowers, overall symmetry: actinomorphic (0); zygomorphic or asymmetric (1)	145. Flowers, overall symmetry: actinomorphic (0); zygomorphic or asymmetric (1)	145. Flowers, overall symmetry: actinomorphic (0); zygomorphic or asymmetric (1)
146	Flowers, pedicel, length: sessile to subsessile (0); ca. 1/2 the length of the floral bud or around the same length as the floral bud (1); longer than the floral bud (2); more than three times longer than the floral bud (3)	146. Flowers, pedicel, length: sessile to subsessile (0); ca. 1/2 the length of the floral bud or around the same length as the floral bud (1); longer than the floral bud (2); more than three times longer than the floral bud (3)	146. Flowers, pedicel, length: sessile to subsessile (0); ca. 1/2 the length of the floral bud or around the same length as the floral bud (1); longer than the floral bud (2); more than three times longer than the floral bud (3)
147	Flowers, pedicel, fusion to each other: free (0); fused (1)	147. Flowers, pedicel, fusion to each other: free (0); fused (1)	147. Flowers, pedicel, fusion to each other: free (0); fused (1)
148	Flowers, pedicel, thickness: thin (0); stout (1)	148. Flowers, pedicel, thickness: thin (0); stout (1)	148. Flowers, pedicel, thickness: thin (0); stout (1)
149	Flowers, pedicel, consistency, at post-anthesis: herbaceous (0); lignified (1); stout and fibrous (2)	149. Flowers, pedicel, consistency, at post-anthesis: herbaceous (0); lignified (1); stout and fibrous (2)	149. Flowers, pedicel, consistency, at post-anthesis: herbaceous (0); lignified (1); stout and fibrous (2)
150	Flowers, pedicel, apical gibbae, presence: absent (0); present (1)	150. Flowers, pedicel, apical gibbae, presence: absent (0); present (1)	150. Flowers, pedicel, apical gibbae, presence: absent (0); present (1)
151	Flowers, pedicel, pubescence, long hairs: absent (0); setose and eglandular (1); glandular (2); Geogenanthus-type glandular hair (3); with 3 longitudinal lines of acicular hairs (4)	151. Flowers, pedicel, pubescence, long hairs: absent (0); setose and eglandular (1); glandular (2); Geogenanthus-type glandular hair (3); with 3 longitudinal lines of acicular hairs (4)	151. Flowers, pedicel, pubescence, long hairs: absent (0); setose and eglandular (1); glandular (2); Geogenanthus-type glandular hair (3); with 3 longitudinal lines of acicular hairs (4)
152	Flowers, pedicel, posture at pre-anthesis: upright to erect (0); patent (1); deflexed (2); reflexed (3)	152. Flowers, pedicel, posture at pre-anthesis: upright to erect (0); patent (1); deflexed (2); reflexed (3)	152. Flowers, pedicel, posture at pre-anthesis: upright to erect (0); patent (1); deflexed (2); reflexed (3)
153	Flowers, pedicel, posture at anthesis: upright to erect (0); patent (1); geniculate (2); pendulous (3); geniculate (4)	153. Flowers, pedicel, posture at anthesis: upright to erect (0); patent (1); geniculate (2); pendulous (3); geniculate (4)	153. Flowers, pedicel, posture at anthesis: upright to erect (0); patent (1); geniculate (2); pendulous (3); geniculate (4)
154	Flowers, pedicel, posture at post-anthesis: decurved (0); upright to erect (1); recurved (2); laterally spreading (3); spirally-coiled (4); oblique (5); pendulous (6)	154. Flowers, pedicel, posture at post-anthesis: decurved (0); upright to erect (1); recurved (2); laterally spreading (3); spirally-coiled (4); oblique (5); pendulous (6)	154. Flowers, pedicel, posture at post-anthesis: decurved (0); upright to erect (1); recurved (2); laterally spreading (3); spirally-coiled (4); oblique (5); pendulous (6)
155	Flowers, pedicel, in fruit: persistent (0); persistent and greatly elongate (1); deciduous (2)	155. Flowers, pedicel, in fruit: persistent (0); persistent and greatly elongate (1); deciduous (2)	155. Flowers, pedicel, in fruit: persistent (0); persistent and greatly elongate (1); deciduous (2)
156	Flowers, septal nectaries, presence: absent (0); present (1)	156. Flowers, septal nectaries, presence: absent (0); present (1)	156. Flowers, septal nectaries, presence: absent (0); present (1)
157	Flowers, septal nectaries, number: two (0); three (1)	157. Flowers, septal nectaries, number: two (0); three (1)	157. Flowers, septal nectaries, number: two (0); three (1)
158	Flowers, septal nectaries, position: infralocular (0); interlocular (1); supralocular (2)	158. Flowers, septal nectaries, position: infralocular (0); interlocular (1); supralocular (2)	158. Flowers, septal nectaries, position: infralocular (0); interlocular (1); supralocular (2)
159	Flowers, septal nectaries, commissure slits, presence: absent (0); present (1)	159. Flowers, septal nectaries, commissure slits, presence: absent (0); present (1)	159. Flowers, septal nectaries, commissure slits, presence: absent (0); present (1)
160	Flowers, septal nectaries, supra-ovarian nectar pockets, presence: absent (0); present (1)	160. Flowers, septal nectaries, supra-ovarian nectar pockets, presence: absent (0); present (1)	160. Flowers, septal nectaries, supra-ovarian nectar pockets, presence: absent (0); present (1)
161	Flowers, hypanthium, presence: absent (0); present (1)	161. Flowers, hypanthium, presence: absent (0); present (1)	161. Flowers, hypanthium, presence: absent (0); present (1)
162	Flowers, hypanthium, supra-ovarian constriction, presence: absent (0); present (1)	162. Flowers, hypanthium, supra-ovarian constriction, presence: absent (0); present (1)	162. Flowers, hypanthium, supra-ovarian constriction, presence: absent (0); present (1)
163	Flowers, shape: flat (0); tubular (1)	163. Flowers, shape: flat (0); tubular (1)	163. Flowers, shape: flat (0); tubular (1)
164	Perianth, shape, tubular, type: infundibuliform (0); tubular (1); bilabiate (2); campanulate (3); hypocrateriform (4); rotate (5); urceolate (6)	164. Perianth, shape, tubular, type: infundibuliform (0); tubular (1); bilabiate (2); campanulate (3); hypocrateriform (4); rotate (5); urceolate (6)	164. Perianth, shape, tubular, type: infundibuliform (0); tubular (1); bilabiate (2); campanulate (3); hypocrateriform (4); rotate (5); urceolate (6)
165	Perianth, whorls, fusion between whorls: free from each other (0); fused (1)	165. Perianth, whorls, fusion between whorls: free from each other (0); fused (1)	165. Perianth, whorls, fusion between whorls: free from each other (0); fused (1)
166	Perianth, whorls, fusion between whorls, fused: basally fused (0); forming a conspicuous tube (1); the upper three tepals basally to medially fused (2); the upper five tepals basally to medially fused, the remaining one free (3)	166. Perianth, whorls, fusion between whorls, fused: basally fused (0); forming a conspicuous tube (1); the upper three tepals basally to medially fused (2); the upper five tepals basally to medially fused, the remaining one free (3)	166. Perianth, whorls, fusion between whorls, fused: basally fused (0); forming a conspicuous tube (1); the upper three tepals basally to medially fused (2); the upper five tepals basally to medially fused, the remaining one free (3)
167	Perianth, whorls, similarity to each other: homochlamydeous (0); heterochlamydeous (1)	167. Perianth, whorls, similarity to each other: homochlamydeous (0); heterochlamydeous (1)	167. Perianth, whorls, similarity to each other: homochlamydeous (0); heterochlamydeous (1)
168	Perianth, whorls, outer, aspect: sepaloid (0); petaloid (1); spathaceous (2)	168. Perianth, whorls, outer, aspect: sepaloid (0); petaloid (1); spathaceous (2)	168. Perianth, whorls, outer, aspect: sepaloid (0); petaloid (1); spathaceous (2)
169	Perianth, whorls, inner, aspect: sepaloid (0); petaloid (1)	169. Perianth, whorls, inner, aspect: sepaloid (0); petaloid (1)	169. Perianth, whorls, inner, aspect: sepaloid (0); petaloid (1)
170	Perianth, tube, curvature: straight (0); falcate (1)	170. Perianth, tube, curvature: straight (0); falcate (1)	170. Perianth, tube, curvature: straight (0); falcate (1)
171	Perianth, tube, collar-like base, presence: absent (0); present (1)	171. Perianth, tube, collar-like base, presence: absent (0); present (1)	171. Perianth, tube, collar-like base, presence: absent (0); present (1)
172	Perianth, tube, medial or sub-apical constriction, presence: absent (0); present (1)	172. Perianth, tube, medial or sub-apical constriction, presence: absent (0); present (1)	172. Perianth, tube, medial or sub-apical constriction, presence: absent (0); present (1)
173	Perianth, aestivation: imbricate (0); valvate (1)	173. Perianth, aestivation: imbricate (0); valvate (1)	173. Perianth, aestivation: imbricate (0); valvate (1)
174	Perianth, longitudinal splitting, presence: absent (0); present (1)	174. Perianth, longitudinal splitting, presence: absent (0); present (1)	174. Perianth, longitudinal splitting, presence: absent (0); present (1)
175	Perianth, longitudinal splitting, perianth lobes relative length to the tube: shorter than the tube (0); ca. as long to longer than the tube (1)	175. Perianth, longitudinal splitting, perianth lobes relative length to the tube: shorter than the tube (0); ca. as long to longer than the tube (1)	175. Perianth, longitudinal splitting, perianth lobes relative length to the tube: shorter than the tube (0); ca. as long to longer than the tube (1)
176	Perianth, apertures, presence: absent (0); present (1)	176. Perianth, apertures, presence: absent (0); present (1)	176. Perianth, apertures, presence: absent (0); present (1)
177	Perianth, at post-anthesis: coiled but apex withering or deliquescent (0); marcescent (1); entire inner whorl withering or deliquescent, outer whorl variable (2); herbaceous (3); coriaceous (4); succulent (5)	177. Perianth, at post-anthesis: coiled but apex withering or deliquescent (0); marcescent (1); entire inner whorl withering or deliquescent, outer whorl variable (2); herbaceous (3); coriaceous (4); succulent (5)	177. Perianth, at post-anthesis: coiled but apex withering or deliquescent (0); marcescent (1); entire inner whorl withering or deliquescent, outer whorl variable (2); herbaceous (3); coriaceous (4); succulent (5)
178	Perianth, at post-anthesis, coiling type: slightly spirally-coiled to patent (0); strongly spirally-coiled (1); involute (2)	178. Perianth, at post-anthesis, coiling type: slightly spirally-coiled to patent (0); strongly spirally-coiled (1); involute (2)	178. Perianth, at post-anthesis, coiling type: slightly spirally-coiled to patent (0); strongly spirally-coiled (1); involute (2)
179	Perianth, at post-anthesis, marcescent, lobes, becoming tooth-like, presence: absent (0); present (1)	179. Perianth, at post-anthesis, marcescent, lobes, becoming tooth-like, presence: absent (0); present (1)	179. Perianth, at post-anthesis, marcescent, lobes, becoming tooth-like, presence: absent (0); present (1)
180	Perianth, overall colour: green to yellow to orange (0); white to cream to grey or hyaline (1); pink to mauve (2); blue to lilac to purple (3); red to vinaceous to maroon or black (4)	180. Perianth, overall colour: green to yellow to orange (0); white to cream to grey or hyaline (1); pink to mauve (2); blue to lilac to purple (3); red to vinaceous to maroon or black (4)	180. Perianth, overall colour: green to yellow to orange (0); white to cream to grey or hyaline (1); pink to mauve (2); blue to lilac to purple (3); red to vinaceous to maroon or black (4)
181	Perianth, red or suffused with red at post-anthesis, presence: absent or perianth already red at anthesis (0); present (1)	181. Perianth, red or suffused with red at post-anthesis, presence: absent or perianth already red at anthesis (0); present (1)	181. Perianth, red or suffused with red at post-anthesis, presence: absent or perianth already red at anthesis (0); present (1)
182	Perianth, hypanthium/ovary, colouration in relation to the remaining of the perianth: equal to similar (0); different (1)	182. Perianth, hypanthium/ovary, colouration in relation to the remaining of the perianth: equal to similar (0); different (1)	182. Perianth, hypanthium/ovary, colouration in relation to the remaining of the perianth: equal to similar (0); different (1)
183	Perianth, hypanthium/ovary, colouration in relation to the remaining of the perianth, different, specific colouration: orange (0); red (1); vinaceous (2)	183. Perianth, hypanthium/ovary, colouration in relation to the remaining of the perianth, different, specific colouration: orange (0); red (1); vinaceous (2)	183. Perianth, hypanthium/ovary, colouration in relation to the remaining of the perianth, different, specific colouration: orange (0); red (1); vinaceous (2)
184	Perianth, merosity: dimerous (0); tetramerous (1); pseudotetramerous (2); trimerous (3)	184. Perianth, merosity: dimerous (0); tetramerous (1); pseudotetramerous (2); trimerous (3)	184. Perianth, merosity: dimerous (0); tetramerous (1); pseudotetramerous (2); trimerous (3)
185	Perianth, pseudotetramerous, outer lobes, connation: free (0); basally connate (1)	185. Perianth, pseudotetramerous, outer lobes, connation: free (0); basally connate (1)	185. Perianth, pseudotetramerous, outer lobes, connation: free (0); basally connate (1)
186	Perianth, pseudotetramerous, outer lobes, shape: broadly oblong (0); lanceolate or ovate (1); rhomboid (2)	186. Perianth, pseudotetramerous, outer lobes, shape: broadly oblong (0); lanceolate or ovate (1); rhomboid (2)	186. Perianth, pseudotetramerous, outer lobes, shape: broadly oblong (0); lanceolate or ovate (1); rhomboid (2)
187	Perianth, pseudotetramerous, outer lobes, architecture: flat (0); plicate (1); margin involute (2)	187. Perianth, pseudotetramerous, outer lobes, architecture: flat (0); plicate (1); margin involute (2)	187. Perianth, pseudotetramerous, outer lobes, architecture: flat (0); plicate (1); margin involute (2)
188	Perianth, pseudotetramerous, outer lobes, posture: patent (0); oblique to deflexed (1)	188. Perianth, pseudotetramerous, outer lobes, posture: patent (0); oblique to deflexed (1)	188. Perianth, pseudotetramerous, outer lobes, posture: patent (0); oblique to deflexed (1)
189	Perianth, pseudotetramerous, outer lobes, margin: entire (0); crenulate (1); erose (2)	189. Perianth, pseudotetramerous, outer lobes, margin: entire (0); crenulate (1); erose (2)	189. Perianth, pseudotetramerous, outer lobes, margin: entire (0); crenulate (1); erose (2)
190	Perianth, pseudotetramerous, outer lobes, pubescence: glabrous (0); pubescent (1)	190. Perianth, pseudotetramerous, outer lobes, pubescence: glabrous (0); pubescent (1)	190. Perianth, pseudotetramerous, outer lobes, pubescence: glabrous (0); pubescent (1)
191	Perianth, pseudotetramerous, inner lobes, shape: oblong to rectangular (0); linear-spathulate (1); spathulate to obovate (2); widely obtrullate (3)	191. Perianth, pseudotetramerous, inner lobes, shape: oblong to rectangular (0); linear-spathulate (1); spathulate to obovate (2); widely obtrullate (3)	191. Perianth, pseudotetramerous, inner lobes, shape: oblong to rectangular (0); linear-spathulate (1); spathulate to obovate (2); widely obtrullate (3)
192	Perianth, pseudotetramerous, inner lobes, architecture: straight or curved outwards (0); curved inwards (1); repandous (2)	192. Perianth, pseudotetramerous, inner lobes, architecture: straight or curved outwards (0); curved inwards (1); repandous (2)	192. Perianth, pseudotetramerous, inner lobes, architecture: straight or curved outwards (0); curved inwards (1); repandous (2)
193	Perianth, pseudotetramerous, inner lobes, margin: entire (0); dentate (1)	193. Perianth, pseudotetramerous, inner lobes, margin: entire (0); dentate (1)	193. Perianth, pseudotetramerous, inner lobes, margin: entire (0); dentate (1)
194	Perianth, pseudotetramerous, inner lobes, apex, shape: obtuse (0); tridentate (1)	194. Perianth, pseudotetramerous, inner lobes, apex, shape: obtuse (0); tridentate (1)	194. Perianth, pseudotetramerous, inner lobes, apex, shape: obtuse (0); tridentate (1)
195	Perianth, pseudotetramerous, inner lobes, pubescence: glabrous (0); basally pubescent (1)	195. Perianth, pseudotetramerous, inner lobes, pubescence: glabrous (0); basally pubescent (1)	195. Perianth, pseudotetramerous, inner lobes, pubescence: glabrous (0); basally pubescent (1)
196	Perianth, lobes, overall arrangement: 3+3 (0); 5+1 (1); 3+1 or 3+2+1 (2)	196. Perianth, lobes, overall arrangement: 3+3 (0); 5+1 (1); 3+1 or 3+2+1 (2)	196. Perianth, lobes, overall arrangement: 3+3 (0); 5+1 (1); 3+1 or 3+2+1 (2)
197	Perianth, lobes, posture: erect (0); patent (1); apex revolute to slightly recurved (2); deflexed (3); connivent (4); incurved (5); concave (6)	197. Perianth, lobes, posture: erect (0); patent (1); apex revolute to slightly recurved (2); deflexed (3); connivent (4); incurved (5); concave (6)	197. Perianth, lobes, posture: erect (0); patent (1); apex revolute to slightly recurved (2); deflexed (3); connivent (4); incurved (5); concave (6)
198	Perianth, lobes, outer whorl, length, relative to each other: medial lobe shorter than the laterals (0); all equal (1); medial lobe longer than the laterals (2)	198. Perianth, lobes, outer whorl, length, relative to each other: medial lobe shorter than the laterals (0); all equal (1); medial lobe longer than the laterals (2)	198. Perianth, lobes, outer whorl, length, relative to each other: medial lobe shorter than the laterals (0); all equal (1); medial lobe longer than the laterals (2)
199	Perianth, lobes, outer whorl, width, relative to each other: medial sepal narrower than the laterals (0); all equal to subequal (1); medial sepal broader than the lateral (2)	199. Perianth, lobes, outer whorl, width, relative to each other: medial sepal narrower than the laterals (0); all equal to subequal (1); medial sepal broader than the lateral (2)	199. Perianth, lobes, outer whorl, width, relative to each other: medial sepal narrower than the laterals (0); all equal to subequal (1); medial sepal broader than the lateral (2)
200	Perianth, lobes, outer whorl, size, length relative to the inner whorl: outer shorter than the inner (0); equal to subequal (1); outer longer than the inner (2)	200. Perianth, lobes, outer whorl, size, length relative to the inner whorl: outer shorter than the inner (0); equal to subequal (1); outer longer than the inner (2)	200. Perianth, lobes, outer whorl, size, length relative to the inner whorl: outer shorter than the inner (0); equal to subequal (1); outer longer than the inner (2)
201	Perianth, lobes, outer whorl, width, relative to the inner whorl: outer narrower than the paired inner lobes (0); outer equal or subequal to the paired inner lobes (1); outer broader than the paired inner lobes (2)	201. Perianth, lobes, outer whorl, width, relative to the inner whorl: outer narrower than the paired inner lobes (0); outer equal or subequal to the paired inner lobes (1); outer broader than the paired inner lobes (2)	201. Perianth, lobes, outer whorl, width, relative to the inner whorl: outer narrower than the paired inner lobes (0); outer equal or subequal to the paired inner lobes (1); outer broader than the paired inner lobes (2)
202	Perianth, lobes, outer whorl, consistency: membranous (0); chartaceous (1); succulent or fleshy (2); herbaceous (3); paleaceous (4); coriaceous (5)	202. Perianth, lobes, outer whorl, consistency: membranous (0); chartaceous (1); succulent or fleshy (2); herbaceous (3); paleaceous (4); coriaceous (5)	202. Perianth, lobes, outer whorl, consistency: membranous (0); chartaceous (1); succulent or fleshy (2); herbaceous (3); paleaceous (4); coriaceous (5)
203	Perianth, lobes, outer whorl, in fruit, development: persistent to slightly accrescent (0); obviously accrescent (1); caducous (2)	203. Perianth, lobes, outer whorl, in fruit, development: persistent to slightly accrescent (0); obviously accrescent (1); caducous (2)	203. Perianth, lobes, outer whorl, in fruit, development: persistent to slightly accrescent (0); obviously accrescent (1); caducous (2)
204	Perianth, lobes, outer whorl, in fruit, size relative to the fruit (superior ovary): smaller than the fruit (0); same size as the fruit (1); longer than the fruit (2)	204. Perianth, lobes, outer whorl, in fruit, size relative to the fruit (superior ovary): smaller than the fruit (0); same size as the fruit (1); longer than the fruit (2)	204. Perianth, lobes, outer whorl, in fruit, size relative to the fruit (superior ovary): smaller than the fruit (0); same size as the fruit (1); longer than the fruit (2)
205	Perianth, lobes, inner whorl, length, relative to each other: medial lobe shorter than the laterals (0); equal to subequal (1); medial lobe longer than the laterals (2)	205. Perianth, lobes, inner whorl, length, relative to each other: medial lobe shorter than the laterals (0); equal to subequal (1); medial lobe longer than the laterals (2)	205. Perianth, lobes, inner whorl, length, relative to each other: medial lobe shorter than the laterals (0); equal to subequal (1); medial lobe longer than the laterals (2)
206	Perianth, lobes, inner whorl, width, relative to each other: medial lobe narrower than the laterals (0); equal to subequal (1); medial lobe broader than the laterals (2)	206. Perianth, lobes, inner whorl, width, relative to each other: medial lobe narrower than the laterals (0); equal to subequal (1); medial lobe broader than the laterals (2)	206. Perianth, lobes, inner whorl, width, relative to each other: medial lobe narrower than the laterals (0); equal to subequal (1); medial lobe broader than the laterals (2)
207	Perianth, lobes, gland-dots, presence: absent (0); 2–3 apical dots (1); several distal dots (2)	207. Perianth, lobes, gland-dots, presence: absent (0); 2–3 apical dots (1); several distal dots (2)	207. Perianth, lobes, gland-dots, presence: absent (0); 2–3 apical dots (1); several distal dots (2)
208	Perianth, lobes, shape, between one another: all equal or subequal (0); equal to subequal in the same whorl (1); different in the same whorl (2)	208. Perianth, lobes, shape, between one another: all equal or subequal (0); equal to subequal in the same whorl (1); different in the same whorl (2)	208. Perianth, lobes, shape, between one another: all equal or subequal (0); equal to subequal in the same whorl (1); different in the same whorl (2)
209	Perianth, lobes, apex, glandular papillae, presence: absent (0); present (1)	209. Perianth, lobes, apex, glandular papillae, presence: absent (0); present (1)	209. Perianth, lobes, apex, glandular papillae, presence: absent (0); present (1)
210	Perianth, lobes, apex, dark-mucronate, presence: absent (0); present (1)	210. Perianth, lobes, apex, dark-mucronate, presence: absent (0); present (1)	210. Perianth, lobes, apex, dark-mucronate, presence: absent (0); present (1)
211	Perianth, lobes, central anterior lobe, base: flat, lacking projections or folds (0); with a basal fold (1); basal flanges (2)	211. Perianth, lobes, central anterior lobe, base: flat, lacking projections or folds (0); with a basal fold (1); basal flanges (2)	211. Perianth, lobes, central anterior lobe, base: flat, lacking projections or folds (0); with a basal fold (1); basal flanges (2)
212	Perianth, lobes, nectar guide, presence: absent (0); present (1)	212. Perianth, lobes, nectar guide, presence: absent (0); present (1)	212. Perianth, lobes, nectar guide, presence: absent (0); present (1)
213	Perianth, lobes, nectar guide, location: anterior lobes (0); posterior lobes (1); base of all lobes (2)	213. Perianth, lobes, nectar guide, location: anterior lobes (0); posterior lobes (1); base of all lobes (2)	213. Perianth, lobes, nectar guide, location: anterior lobes (0); posterior lobes (1); base of all lobes (2)
214	Perianth, lobes, nectar guide, morphology: bands (0); spots, blurs or gradients (1)	214. Perianth, lobes, nectar guide, morphology: bands (0); spots, blurs or gradients (1)	214. Perianth, lobes, nectar guide, morphology: bands (0); spots, blurs or gradients (1)
215	Perianth, lobes, nectar guide, colouration: maroon to atro-vinaceous to black (0); mauve to purple or blue (1); green (2); yellow (3); orange to red (4); lighter than the remaining lobe or white (5)	215. Perianth, lobes, nectar guide, colouration: maroon to atro-vinaceous to black (0); mauve to purple or blue (1); green (2); yellow (3); orange to red (4); lighter than the remaining lobe or white (5)	215. Perianth, lobes, nectar guide, colouration: maroon to atro-vinaceous to black (0); mauve to purple or blue (1); green (2); yellow (3); orange to red (4); lighter than the remaining lobe or white (5)
216	Perianth, lobes, nectar guide, spots, number: one (0); two (1); three (2)	216. Perianth, lobes, nectar guide, spots, number: one (0); two (1); three (2)	216. Perianth, lobes, nectar guide, spots, number: one (0); two (1); three (2)
217	Sepals, connation: free (0); connate in at least one point (1)	217. Sepals, connation: free (0); connate in at least one point (1)	217. Sepals, connation: free (0); connate in at least one point (1)
218	Sepals, subapical gland, presence: absent (0); present (1)	218. Sepals, subapical gland, presence: absent (0); present (1)	218. Sepals, subapical gland, presence: absent (0); present (1)
219	Sepals, calyx, symmetry: actinomorphic (0); zygomorphic (1)	219. Sepals, calyx, symmetry: actinomorphic (0); zygomorphic (1)	219. Sepals, calyx, symmetry: actinomorphic (0); zygomorphic (1)
220	Sepals, margin, integrity: entire (0); erose at apex (1); sparsely papillose at apex (2)	220. Sepals, margin, integrity: entire (0); erose at apex (1); sparsely papillose at apex (2)	220. Sepals, margin, integrity: entire (0); erose at apex (1); sparsely papillose at apex (2)
221	Sepals, margin, thickness: as thick as the remaining sepal (0); margin hyaline but as thick as the remaining sepal (1); membranous and much thinner than the remaining sepal (2)	221. Sepals, margin, thickness: as thick as the remaining sepal (0); margin hyaline but as thick as the remaining sepal (1); membranous and much thinner than the remaining sepal (2)	221. Sepals, margin, thickness: as thick as the remaining sepal (0); margin hyaline but as thick as the remaining sepal (1); membranous and much thinner than the remaining sepal (2)
222	Sepals, transparency: opaque (0); completely hyaline (1)	222. Sepals, transparency: opaque (0); completely hyaline (1)	222. Sepals, transparency: opaque (0); completely hyaline (1)
223	Sepals, ornamentation: absent (0); dorsal keel present in one sepal (1); dorsal keel present in all sepals (2); striated (3); dorsally 3-costate (4)	223. Sepals, ornamentation: absent (0); dorsal keel present in one sepal (1); dorsal keel present in all sepals (2); striated (3); dorsally 3-costate (4)	223. Sepals, ornamentation: absent (0); dorsal keel present in one sepal (1); dorsal keel present in all sepals (2); striated (3); dorsally 3-costate (4)
224	Sepals, medial sepal, shape: elliptic to broadly elliptic (0); lanceolate to ovate to triangular (1); obovate to spatulate (2); rhomboid to orbicular (3); linear to oblong (4); larger and strongly cucullate (5)	224. Sepals, medial sepal, shape: elliptic to broadly elliptic (0); lanceolate to ovate to triangular (1); obovate to spatulate (2); rhomboid to orbicular (3); linear to oblong (4); larger and strongly cucullate (5)	224. Sepals, medial sepal, shape: elliptic to broadly elliptic (0); lanceolate to ovate to triangular (1); obovate to spatulate (2); rhomboid to orbicular (3); linear to oblong (4); larger and strongly cucullate (5)
225	Sepals, lateral sepals, shape: elliptic to broadly elliptic (0); lanceolate to ovate to triangular (1); obovate to spatulate (2); rhomboid (3); linear to oblong (4)	225. Sepals, lateral sepals, shape: elliptic to broadly elliptic (0); lanceolate to ovate to triangular (1); obovate to spatulate (2); rhomboid (3); linear to oblong (4)	225. Sepals, lateral sepals, shape: elliptic to broadly elliptic (0); lanceolate to ovate to triangular (1); obovate to spatulate (2); rhomboid (3); linear to oblong (4)
226	Petals, corolla, symmetry: actinomorphic (0); zygomorphic (1)	226. Petals, corolla, symmetry: actinomorphic (0); zygomorphic (1)	226. Petals, corolla, symmetry: actinomorphic (0); zygomorphic (1)
227	Petals, connation: free (0); connate in at least one point (1); paired petals connate, medial fused to the stamens (2)	227. Petals, connation: free (0); connate in at least one point (1); paired petals connate, medial fused to the stamens (2)	227. Petals, connation: free (0); connate in at least one point (1); paired petals connate, medial fused to the stamens (2)
228	Petals, senescence: withering (0); deliquescent (1)	228. Petals, senescence: withering (0); deliquescent (1)	228. Petals, senescence: withering (0); deliquescent (1)
229	Petals, indumentum, adaxial side: glabrous (0); only base with glandular macrohairs (1); completely glandular macrohairs (2); base bearded with non-moniliform uniseriate hairs (3); with branched multiseriate hairs (4); with dendritic hairs (5); bearded with moniliform hairs at base (6); margin ciliate with papillose hairs (7)	229. Petals, indumentum, adaxial side: glabrous (0); only base with glandular macrohairs (1); completely glandular macrohairs (2); base bearded with non-moniliform uniseriate hairs (3); with branched multiseriate hairs (4); with dendritic hairs (5); bearded with moniliform hairs at base (6); margin ciliate with papillose hairs (7)	229. Petals, indumentum, adaxial side: glabrous (0); only base with glandular macrohairs (1); completely glandular macrohairs (2); base bearded with non-moniliform uniseriate hairs (3); with branched multiseriate hairs (4); with dendritic hairs (5); bearded with moniliform hairs at base (6); margin ciliate with papillose hairs (7)
230	Petals, margin, integrity: glabrous or entire (0); crenulate (1); fimbriate to erose (2); ciliate with non-moniliform hairs throughout (3); base barbate with moniliform hairs (4); barbate with moniliform hairs throughout or at apex (5)	230. Petals, margin, integrity: glabrous or entire (0); crenulate (1); fimbriate to erose (2); ciliate with non-moniliform hairs throughout (3); base barbate with moniliform hairs (4); barbate with moniliform hairs throughout or at apex (5)	230. Petals, margin, integrity: glabrous or entire (0); crenulate (1); fimbriate to erose (2); ciliate with non-moniliform hairs throughout (3); base barbate with moniliform hairs (4); barbate with moniliform hairs throughout or at apex (5)
231	Petals, paired petals, claw, presence: absent (0); present (1)	231. Petals, paired petals, claw, presence: absent (0); present (1)	231. Petals, paired petals, claw, presence: absent (0); present (1)
232	Petals, paired petals, claw, length: shorter than the blade (0); ca. the length of the blade (1); longer than the blade (2)	232. Petals, paired petals, claw, length: shorter than the blade (0); ca. the length of the blade (1); longer than the blade (2)	232. Petals, paired petals, claw, length: shorter than the blade (0); ca. the length of the blade (1); longer than the blade (2)
233	Petals, paired petals, claw, colour compared to the blade: concolourous (0); lighter or hyaline (1); darker (2)	233. Petals, paired petals, claw, colour compared to the blade: concolourous (0); lighter or hyaline (1); darker (2)	233. Petals, paired petals, claw, colour compared to the blade: concolourous (0); lighter or hyaline (1); darker (2)
234	Petals, paired petals, blade, overall, shape: elliptic (0); lanceolate to ovate or triangular (1); rhomboid to orbicular or reniform (2); spatulate to obovate (3); linear to oblong (4); cucullate-spathulate to cucullate-obovate (5); cucullate-reniform (6)	234. Petals, paired petals, blade, overall, shape: elliptic (0); lanceolate to ovate or triangular (1); rhomboid to orbicular or reniform (2); spatulate to obovate (3); linear to oblong (4); cucullate-spathulate to cucullate-obovate (5); cucullate-reniform (6)	234. Petals, paired petals, blade, overall, shape: elliptic (0); lanceolate to ovate or triangular (1); rhomboid to orbicular or reniform (2); spatulate to obovate (3); linear to oblong (4); cucullate-spathulate to cucullate-obovate (5); cucullate-reniform (6)
235	Petals, paired petals, blade, base, shape: cuneate to obtuse (0); rounded or auriculate (1); truncate (2)	235. Petals, paired petals, blade, base, shape: cuneate to obtuse (0); rounded or auriculate (1); truncate (2)	235. Petals, paired petals, blade, base, shape: cuneate to obtuse (0); rounded or auriculate (1); truncate (2)
236	Petals, paired petals, blade, apex, shape: obtuse to rounded (0); acute (1); acuminate (2); emarginate-mucronate (3); trilobed (4); emarginate (5)	236. Petals, paired petals, blade, apex, shape: obtuse to rounded (0); acute (1); acuminate (2); emarginate-mucronate (3); trilobed (4); emarginate (5)	236. Petals, paired petals, blade, apex, shape: obtuse to rounded (0); acute (1); acuminate (2); emarginate-mucronate (3); trilobed (4); emarginate (5)
237	Petals, paired petals, blade, overall colour: white to cream to grey or hyaline (0); blue (1); lilac to purple or pink to mauve (2); yellow (3); green (4); orange to apricot (5); red (6); vinaceous to maroon (7); black (8)	237. Petals, paired petals, blade, overall colour: white to cream to grey or hyaline (0); blue (1); lilac to purple or pink to mauve (2); yellow (3); green (4); orange to apricot (5); red (6); vinaceous to maroon (7); black (8)	237. Petals, paired petals, blade, overall colour: white to cream to grey or hyaline (0); blue (1); lilac to purple or pink to mauve (2); yellow (3); green (4); orange to apricot (5); red (6); vinaceous to maroon (7); black (8)
238	Petals, paired petals, colour, base: concolourous (0); white basal third (1); red to orange base (2)	238. Petals, paired petals, colour, base: concolourous (0); white basal third (1); red to orange base (2)	238. Petals, paired petals, colour, base: concolourous (0); white basal third (1); red to orange base (2)
239	Petals, medial petal, claw: absent (0); present (1)	239. Petals, medial petal, claw: absent (0); present (1)	239. Petals, medial petal, claw: absent (0); present (1)
240	Petals, medial petal, claw, colour compared to the blade: concolourous (0); lighter or hyaline (1)	240. Petals, medial petal, claw, colour compared to the blade: concolourous (0); lighter or hyaline (1)	240. Petals, medial petal, claw, colour compared to the blade: concolourous (0); lighter or hyaline (1)
241	Petals, medial petal, blade, architecture: similar to the paired petals (0); different from the paired petals (1)	241. Petals, medial petal, blade, architecture: similar to the paired petals (0); different from the paired petals (1)	241. Petals, medial petal, blade, architecture: similar to the paired petals (0); different from the paired petals (1)
242	Petals, medial petal, blade, architecture, different from the paired petals: involute (0); cucullate (1); cup- to boat- to slipper-shaped (2); revolute (3); flat (4)	242. Petals, medial petal, blade, architecture, different from the paired petals: involute (0); cucullate (1); cup- to boat- to slipper-shaped (2); revolute (3); flat (4)	242. Petals, medial petal, blade, architecture, different from the paired petals: involute (0); cucullate (1); cup- to boat- to slipper-shaped (2); revolute (3); flat (4)
243	Petals, medial petal, blade, overall, shape: elliptic to trullate (0); lanceolate to ovate or triangular (1); rhomboid to orbicular or reniform (2); spatulate to obovate (3); linear to oblong (4); cucullate-spathulate to cucullate-obovate (5)	243. Petals, medial petal, blade, overall, shape: elliptic to trullate (0); lanceolate to ovate or triangular (1); rhomboid to orbicular or reniform (2); spatulate to obovate (3); linear to oblong (4); cucullate-spathulate to cucullate-obovate (5)	243. Petals, medial petal, blade, overall, shape: elliptic to trullate (0); lanceolate to ovate or triangular (1); rhomboid to orbicular or reniform (2); spatulate to obovate (3); linear to oblong (4); cucullate-spathulate to cucullate-obovate (5)
244	Petals, medial petal, blade, base, shape: cuneate to obtuse (0); truncate (1)	244. Petals, medial petal, blade, base, shape: cuneate to obtuse (0); truncate (1)	244. Petals, medial petal, blade, base, shape: cuneate to obtuse (0); truncate (1)
245	Petals, medial petal, blade, apex, shape: obtuse to rounded (0); acute (1); acuminate (2); emarginate-mucronate (3); trilobed (4); emarginate (5)	245. Petals, medial petal, blade, apex, shape: obtuse to rounded (0); acute (1); acuminate (2); emarginate-mucronate (3); trilobed (4); emarginate (5)	245. Petals, medial petal, blade, apex, shape: obtuse to rounded (0); acute (1); acuminate (2); emarginate-mucronate (3); trilobed (4); emarginate (5)
246	Petals, medial petal, blade, overall colour: white to cream to grey or hyaline (0); blue (1); lilac to purple or pink to mauve (2); yellow (3); green (4); orange to apricot (5); red (6); vinaceous to maroon (7); black (8)	246. Petals, medial petal, blade, overall colour: white to cream to grey or hyaline (0); blue (1); lilac to purple or pink to mauve (2); yellow (3); green (4); orange to apricot (5); red (6); vinaceous to maroon (7); black (8)	246. Petals, medial petal, blade, overall colour: white to cream to grey or hyaline (0); blue (1); lilac to purple or pink to mauve (2); yellow (3); green (4); orange to apricot (5); red (6); vinaceous to maroon (7); black (8)
247	Petals, medial petal, colour, base: concolourous (0); white basal third (1); medially extending towards the apex of the petal (2); red to orange base (3)	247. Petals, medial petal, colour, base: concolourous (0); white basal third (1); medially extending towards the apex of the petal (2); red to orange base (3)	247. Petals, medial petal, colour, base: concolourous (0); white basal third (1); medially extending towards the apex of the petal (2); red to orange base (3)
248	Androecium, symmetry: actinomorphic (0); zygomorphic (1); asymmetric (2)	248. Androecium, symmetry: actinomorphic (0); zygomorphic (1); asymmetric (2)	248. Androecium, symmetry: actinomorphic (0); zygomorphic (1); asymmetric (2)
249	Androecium, stamens, diversity: monomorphic (0); dimorphic (1); unequal (2)	249. Androecium, stamens, diversity: monomorphic (0); dimorphic (1); unequal (2)	249. Androecium, stamens, diversity: monomorphic (0); dimorphic (1); unequal (2)
250	Androecium, stamens, outer antesepalous, presence: absent or microscopic (0); present (1)	250. Androecium, stamens, outer antesepalous, presence: absent or microscopic (0); present (1)	250. Androecium, stamens, outer antesepalous, presence: absent or microscopic (0); present (1)
251	Androecium, stamens, inner antesepalous, presence: absent or microscopic (0); present (1)	251. Androecium, stamens, inner antesepalous, presence: absent or microscopic (0); present (1)	251. Androecium, stamens, inner antesepalous, presence: absent or microscopic (0); present (1)
252	Androecium, stamens, outer antepetalous, presence: absent or microscopic (0); present (1)	252. Androecium, stamens, outer antepetalous, presence: absent or microscopic (0); present (1)	252. Androecium, stamens, outer antepetalous, presence: absent or microscopic (0); present (1)
253	Androecium, stamens, inner antepetalous, presence: absent or microscopic (0); present (1)	253. Androecium, stamens, inner antepetalous, presence: absent or microscopic (0); present (1)	253. Androecium, stamens, inner antepetalous, presence: absent or microscopic (0); present (1)
254	Androecium, filaments, insertion, position: straight (0); oblique (1)	254. Androecium, filaments, insertion, position: straight (0); oblique (1)	254. Androecium, filaments, insertion, position: straight (0); oblique (1)
255	Androecium, filaments, insertion, levels: one (0); two (1); three (2)	255. Androecium, filaments, insertion, levels: one (0); two (1); three (2)	255. Androecium, filaments, insertion, levels: one (0); two (1); three (2)
256	Androecium, filaments, connation: all free (0); inner antepetalous stamens conate with anterior ones or anterior conate (1); anterior connate (2); all connate (3); 5 connate and 1 free (4)	256. Androecium, filaments, connation: all free (0); inner antepetalous stamens conate with anterior ones or anterior conate (1); anterior connate (2); all connate (3); 5 connate and 1 free (4)	256. Androecium, filaments, connation: all free (0); inner antepetalous stamens conate with anterior ones or anterior conate (1); anterior connate (2); all connate (3); 5 connate and 1 free (4)
257	Androecium, filaments, fusion to the perianth: free (0); epitepalous (1); fused only with the petals/inner tepals (2); fused with the posterior outer perianth lobe and to the inner lobes (3); fused with the medial petal (4)	257. Androecium, filaments, fusion to the perianth: free (0); epitepalous (1); fused only with the petals/inner tepals (2); fused with the posterior outer perianth lobe and to the inner lobes (3); fused with the medial petal (4)	257. Androecium, filaments, fusion to the perianth: free (0); epitepalous (1); fused only with the petals/inner tepals (2); fused with the posterior outer perianth lobe and to the inner lobes (3); fused with the medial petal (4)
258	Androecium, filaments, fusion to the inner perianth lobes (pseudotetramerous), degree of fusion: basally fused (0); fused for the basal third or half (1)	258. Androecium, filaments, fusion to the inner perianth lobes (pseudotetramerous), degree of fusion: basally fused (0); fused for the basal third or half (1)	258. Androecium, filaments, fusion to the inner perianth lobes (pseudotetramerous), degree of fusion: basally fused (0); fused for the basal third or half (1)
259	Androecium, filaments, perianth-filament tube, presence: absent (0); tepalo-staminal (1); petalo-staminal (2)	259. Androecium, filaments, perianth-filament tube, presence: absent (0); tepalo-staminal (1); petalo-staminal (2)	259. Androecium, filaments, perianth-filament tube, presence: absent (0); tepalo-staminal (1); petalo-staminal (2)
260	Androecium, filaments, thickness: thin (0); stout (1)	260. Androecium, filaments, thickness: thin (0); stout (1)	260. Androecium, filaments, thickness: thin (0); stout (1)
261	Androecium, filaments, shape, transverse section: cylindrical throughout (0); basally inflated (1); medially inflated (2); apically inflated (3); flattened (4); medially concave (5)	261. Androecium, filaments, shape, transverse section: cylindrical throughout (0); basally inflated (1); medially inflated (2); apically inflated (3); flattened (4); medially concave (5)	261. Androecium, filaments, shape, transverse section: cylindrical throughout (0); basally inflated (1); medially inflated (2); apically inflated (3); flattened (4); medially concave (5)
262	Androecium, filaments, hood-like structure, presence: absent (0); present (1)	262. Androecium, filaments, hood-like structure, presence: absent (0); present (1)	262. Androecium, filaments, hood-like structure, presence: absent (0); present (1)
263	Androecium, filaments, hood-like structure, apex, shape: truncate (0); tubular (1)	263. Androecium, filaments, hood-like structure, apex, shape: truncate (0); tubular (1)	263. Androecium, filaments, hood-like structure, apex, shape: truncate (0); tubular (1)
264	Androecium, filaments, appendage, presence: absent (0); tooth-shaped (1); flat and thickened (2)	264. Androecium, filaments, appendage, presence: absent (0); tooth-shaped (1); flat and thickened (2)	264. Androecium, filaments, appendage, presence: absent (0); tooth-shaped (1); flat and thickened (2)
265	Androecium, filaments, appendage, flat and thickened, apex, shape and size: small and bifid (0); medium-sized and dactyliform to slightly petaloid (1); large and dentate/crested (2)	265. Androecium, filaments, appendage, flat and thickened, apex, shape and size: small and bifid (0); medium-sized and dactyliform to slightly petaloid (1); large and dentate/crested (2)	265. Androecium, filaments, appendage, flat and thickened, apex, shape and size: small and bifid (0); medium-sized and dactyliform to slightly petaloid (1); large and dentate/crested (2)
266	Androecium, filaments, appendage, flat and thickened, colouration: white to cream (0); yellow to orange (1)	266. Androecium, filaments, appendage, flat and thickened, colouration: white to cream (0); yellow to orange (1)	266. Androecium, filaments, appendage, flat and thickened, colouration: white to cream (0); yellow to orange (1)
267	Androecium, filaments, appendage, flat and thickened, projection in relation to the anther: below the anther (0); at the same level as the anther (1); above the anther (2)	267. Androecium, filaments, appendage, flat and thickened, projection in relation to the anther: below the anther (0); at the same level as the anther (1); above the anther (2)	267. Androecium, filaments, appendage, flat and thickened, projection in relation to the anther: below the anther (0); at the same level as the anther (1); above the anther (2)
268	Androecium, filaments, lower stamens held inside the cup-shaped medial petal: not held by the medial petal (0); only during the beginning of the anthesis (1); throughout the anthesis (2)	268. Androecium, filaments, lower stamens held inside the cup-shaped medial petal: not held by the medial petal (0); only during the beginning of the anthesis (1); throughout the anthesis (2)	268. Androecium, filaments, lower stamens held inside the cup-shaped medial petal: not held by the medial petal (0); only during the beginning of the anthesis (1); throughout the anthesis (2)
269	Androecium, filaments, relative size, within the same whorl, antesepalous: outer filament shorter, inner longer (0); equal (1); outer filament longer, inner shorter (2)	269. Androecium, filaments, relative size, within the same whorl, antesepalous: outer filament shorter, inner longer (0); equal (1); outer filament longer, inner shorter (2)	269. Androecium, filaments, relative size, within the same whorl, antesepalous: outer filament shorter, inner longer (0); equal (1); outer filament longer, inner shorter (2)
270	Androecium, filaments, relative size, within the same whorl, antepetalous: outer filament shorter, inner longer (0); equal (1); outer filament longer, inner shorter (2)	270. Androecium, filaments, relative size, within the same whorl, antepetalous: outer filament shorter, inner longer (0); equal (1); outer filament longer, inner shorter (2)	270. Androecium, filaments, relative size, within the same whorl, antepetalous: outer filament shorter, inner longer (0); equal (1); outer filament longer, inner shorter (2)
271	Androecium, filaments, relative size, between whorls: outer whorl shorter, inner whorl longer (0); equal (1); outer whorl longer, inner whorl shorter (2); whorls with heteromorphic stamens, thus not comparable (3)	271. Androecium, filaments, relative size, between whorls: outer whorl shorter, inner whorl longer (0); equal (1); outer whorl longer, inner whorl shorter (2); whorls with heteromorphic stamens, thus not comparable (3)	271. Androecium, filaments, relative size, between whorls: outer whorl shorter, inner whorl longer (0); equal (1); outer whorl longer, inner whorl shorter (2); whorls with heteromorphic stamens, thus not comparable (3)
272	Androecium, filaments, relative size, posterior stamens: antesepalous shorter, antepetalous longer (0); equal (1); antesepalous longer, antepetalous shorter (2)	272. Androecium, filaments, relative size, posterior stamens: antesepalous shorter, antepetalous longer (0); equal (1); antesepalous longer, antepetalous shorter (2)	272. Androecium, filaments, relative size, posterior stamens: antesepalous shorter, antepetalous longer (0); equal (1); antesepalous longer, antepetalous shorter (2)
273	Androecium, filaments, relative size, anterior stamens: antesepalous longer, antepetalous shorter (0); equal (1); antesepalous shorter, antepetalous longer (2)	273. Androecium, filaments, relative size, anterior stamens: antesepalous longer, antepetalous shorter (0); equal (1); antesepalous shorter, antepetalous longer (2)	273. Androecium, filaments, relative size, anterior stamens: antesepalous longer, antepetalous shorter (0); equal (1); antesepalous shorter, antepetalous longer (2)
274	Androecium, filaments, outer antesepalous stamen, curvature, at anthesis: straight (0); curved (1); descending-falcate (2)	274. Androecium, filaments, outer antesepalous stamen, curvature, at anthesis: straight (0); curved (1); descending-falcate (2)	274. Androecium, filaments, outer antesepalous stamen, curvature, at anthesis: straight (0); curved (1); descending-falcate (2)
275	Androecium, filaments, inner antesepalous stamens, curvature, at anthesis: straight (0); curved (1); twisted (2); descending-falcate (3)	275. Androecium, filaments, inner antesepalous stamens, curvature, at anthesis: straight (0); curved (1); twisted (2); descending-falcate (3)	275. Androecium, filaments, inner antesepalous stamens, curvature, at anthesis: straight (0); curved (1); twisted (2); descending-falcate (3)
276	Androecium, filaments, outer antepetalous stamen, curvature, at anthesis: straight (0); curved (1); descending-falcate (2); spirally-coiled (3)	276. Androecium, filaments, outer antepetalous stamen, curvature, at anthesis: straight (0); curved (1); descending-falcate (2); spirally-coiled (3)	276. Androecium, filaments, outer antepetalous stamen, curvature, at anthesis: straight (0); curved (1); descending-falcate (2); spirally-coiled (3)
277	Androecium, filaments, inner antepetalous stamens, curvature, at anthesis: straight (0); curved (1); twisted (2)	277. Androecium, filaments, inner antepetalous stamens, curvature, at anthesis: straight (0); curved (1); twisted (2)	277. Androecium, filaments, inner antepetalous stamens, curvature, at anthesis: straight (0); curved (1); twisted (2)
278	Androecium, filaments, curvature, at post-anthesis: straight (0); curved (1); coiled (2); apex spirally-coiled (3); flaccid and pointing outwards (4)	278. Androecium, filaments, curvature, at post-anthesis: straight (0); curved (1); coiled (2); apex spirally-coiled (3); flaccid and pointing outwards (4)	278. Androecium, filaments, curvature, at post-anthesis: straight (0); curved (1); coiled (2); apex spirally-coiled (3); flaccid and pointing outwards (4)
279	Androecium, filaments, outer antesepalous stamen, indumentum: absent (0); present (1)	279. Androecium, filaments, outer antesepalous stamen, indumentum: absent (0); present (1)	279. Androecium, filaments, outer antesepalous stamen, indumentum: absent (0); present (1)
280	Androecium, filaments, outer antesepalous stamen, indumentum, density: sparse (0); dense (1)	280. Androecium, filaments, outer antesepalous stamen, indumentum, density: sparse (0); dense (1)	280. Androecium, filaments, outer antesepalous stamen, indumentum, density: sparse (0); dense (1)
281	Androecium, filaments, outer antesepalous stamen, indumentum, hair, type: glandular macrohair (0); simple macrohair (1); hook hair (2); moniliform hair (3); uniseriate hairs with dumbbell-shaped cells (4)	281. Androecium, filaments, outer antesepalous stamen, indumentum, hair, type: glandular macrohair (0); simple macrohair (1); hook hair (2); moniliform hair (3); uniseriate hairs with dumbbell-shaped cells (4)	281. Androecium, filaments, outer antesepalous stamen, indumentum, hair, type: glandular macrohair (0); simple macrohair (1); hook hair (2); moniliform hair (3); uniseriate hairs with dumbbell-shaped cells (4)
282	Androecium, filaments, outer antesepalous stamen, indumentum, distribution: basal (0); up to the middle of the filament (1); apical (2); tufted at base and apex (3); the whole filament (4)	282. Androecium, filaments, outer antesepalous stamen, indumentum, distribution: basal (0); up to the middle of the filament (1); apical (2); tufted at base and apex (3); the whole filament (4)	282. Androecium, filaments, outer antesepalous stamen, indumentum, distribution: basal (0); up to the middle of the filament (1); apical (2); tufted at base and apex (3); the whole filament (4)
283	Androecium, filaments, outer antesepalous stamen, indumentum, length of the hair: shorter than 1/2 the length of the filament (0); ca. 1/2 the length of the filament (1); ca. as long as the filament (2)	283. Androecium, filaments, outer antesepalous stamen, indumentum, length of the hair: shorter than 1/2 the length of the filament (0); ca. 1/2 the length of the filament (1); ca. as long as the filament (2)	283. Androecium, filaments, outer antesepalous stamen, indumentum, length of the hair: shorter than 1/2 the length of the filament (0); ca. 1/2 the length of the filament (1); ca. as long as the filament (2)
284	Androecium, filaments, inner antesepalous stamens, indumentum: absent (0); present (1)	284. Androecium, filaments, inner antesepalous stamens, indumentum: absent (0); present (1)	284. Androecium, filaments, inner antesepalous stamens, indumentum: absent (0); present (1)
285	Androecium, filaments, inner antesepalous stamens, indumentum, density: sparse (0); dense (1)	285. Androecium, filaments, inner antesepalous stamens, indumentum, density: sparse (0); dense (1)	285. Androecium, filaments, inner antesepalous stamens, indumentum, density: sparse (0); dense (1)
286	Androecium, filaments, inner antesepalous stamens, indumentum, hair, type: glandular macrohair (0); simple macrohair (1); hook hair (2); moniliform hair (3); uniseriate hairs with dumbbell-shaped cells (4); brightly coloured macrohair (5)	286. Androecium, filaments, inner antesepalous stamens, indumentum, hair, type: glandular macrohair (0); simple macrohair (1); hook hair (2); moniliform hair (3); uniseriate hairs with dumbbell-shaped cells (4); brightly coloured macrohair (5)	286. Androecium, filaments, inner antesepalous stamens, indumentum, hair, type: glandular macrohair (0); simple macrohair (1); hook hair (2); moniliform hair (3); uniseriate hairs with dumbbell-shaped cells (4); brightly coloured macrohair (5)
287	Androecium, filaments, inner antesepalous stamens, indumentum, distribution: basal (0); up to the middle of the filament (1); apical (2); tufted at base and apex (3); the whole filament (4); upper half (5)	287. Androecium, filaments, inner antesepalous stamens, indumentum, distribution: basal (0); up to the middle of the filament (1); apical (2); tufted at base and apex (3); the whole filament (4); upper half (5)	287. Androecium, filaments, inner antesepalous stamens, indumentum, distribution: basal (0); up to the middle of the filament (1); apical (2); tufted at base and apex (3); the whole filament (4); upper half (5)
288	Androecium, filaments, inner antesepalous stamens, indumentum, length of the hair: shorter than 1/2 the length of the filament (0); ca. 1/2 the length of the filament (1); ca. as long as the filament (2)	288. Androecium, filaments, inner antesepalous stamens, indumentum, length of the hair: shorter than 1/2 the length of the filament (0); ca. 1/2 the length of the filament (1); ca. as long as the filament (2)	288. Androecium, filaments, inner antesepalous stamens, indumentum, length of the hair: shorter than 1/2 the length of the filament (0); ca. 1/2 the length of the filament (1); ca. as long as the filament (2)
289	Androecium, filaments, antesepalous stamens, indumentum, arrangement: evenly distributed (0); in a ring or single patch (1)	289. Androecium, filaments, antesepalous stamens, indumentum, arrangement: evenly distributed (0); in a ring or single patch (1)	289. Androecium, filaments, antesepalous stamens, indumentum, arrangement: evenly distributed (0); in a ring or single patch (1)
290	Androecium, filaments, outer antepetalous stamen, indumentum: absent (0); present (1)	290. Androecium, filaments, outer antepetalous stamen, indumentum: absent (0); present (1)	290. Androecium, filaments, outer antepetalous stamen, indumentum: absent (0); present (1)
291	Androecium, filaments, outer antepetalous stamen, indumentum, density: sparse (0); dense (1)	291. Androecium, filaments, outer antepetalous stamen, indumentum, density: sparse (0); dense (1)	291. Androecium, filaments, outer antepetalous stamen, indumentum, density: sparse (0); dense (1)
292	Androecium, filaments, outer antepetalous stamen, indumentum, hair, type: glandular macrohair (0); simple macrohair (1); hook hair (2); moniliform hair (3); uniseriate hairs with dumbbell-shaped cells (4); brightly-coloured macrohair (5)	292. Androecium, filaments, outer antepetalous stamen, indumentum, hair, type: glandular macrohair (0); simple macrohair (1); hook hair (2); moniliform hair (3); uniseriate hairs with dumbbell-shaped cells (4); brightly-coloured macrohair (5)	292. Androecium, filaments, outer antepetalous stamen, indumentum, hair, type: glandular macrohair (0); simple macrohair (1); hook hair (2); moniliform hair (3); uniseriate hairs with dumbbell-shaped cells (4); brightly-coloured macrohair (5)
293	Androecium, filaments, outer antepetalous stamen, indumentum, distribution: basal (0); up to the middle of the filament (1); apical (2); tufted at base and apex (3); the whole filament (4); upper half (5)	293. Androecium, filaments, outer antepetalous stamen, indumentum, distribution: basal (0); up to the middle of the filament (1); apical (2); tufted at base and apex (3); the whole filament (4); upper half (5)	293. Androecium, filaments, outer antepetalous stamen, indumentum, distribution: basal (0); up to the middle of the filament (1); apical (2); tufted at base and apex (3); the whole filament (4); upper half (5)
294	Androecium, filaments, outer antepetalous stamen, indumentum, length of the hair: shorter than 1/2 the length of the filament (0); ca. 1/2 the length of the filament (1); ca. as long as the filament (2)	294. Androecium, filaments, outer antepetalous stamen, indumentum, length of the hair: shorter than 1/2 the length of the filament (0); ca. 1/2 the length of the filament (1); ca. as long as the filament (2)	294. Androecium, filaments, outer antepetalous stamen, indumentum, length of the hair: shorter than 1/2 the length of the filament (0); ca. 1/2 the length of the filament (1); ca. as long as the filament (2)
295	Androecium, filaments, inner antepetalous stamens, indumentum: absent (0); present (1)	295. Androecium, filaments, inner antepetalous stamens, indumentum: absent (0); present (1)	295. Androecium, filaments, inner antepetalous stamens, indumentum: absent (0); present (1)
296	Androecium, filaments, inner antepetalous stamens, indumentum, density: sparse (0); dense (1)	296. Androecium, filaments, inner antepetalous stamens, indumentum, density: sparse (0); dense (1)	296. Androecium, filaments, inner antepetalous stamens, indumentum, density: sparse (0); dense (1)
297	Androecium, filaments, inner antepetalous stamens, indumentum, hair, type: glandular macrohair (0); simple macrohair (1); hook hair (2); moniliform hair (3); uniseriate hairs with dumbbell-shaped cells (4)	297. Androecium, filaments, inner antepetalous stamens, indumentum, hair, type: glandular macrohair (0); simple macrohair (1); hook hair (2); moniliform hair (3); uniseriate hairs with dumbbell-shaped cells (4)	297. Androecium, filaments, inner antepetalous stamens, indumentum, hair, type: glandular macrohair (0); simple macrohair (1); hook hair (2); moniliform hair (3); uniseriate hairs with dumbbell-shaped cells (4)
298	Androecium, filaments, inner antepetalous stamens, indumentum, distribution: basal (0); up to the middle of the filament (1); apical (2); tufted at base and apex (3); the whole filament (4)	298. Androecium, filaments, inner antepetalous stamens, indumentum, distribution: basal (0); up to the middle of the filament (1); apical (2); tufted at base and apex (3); the whole filament (4)	298. Androecium, filaments, inner antepetalous stamens, indumentum, distribution: basal (0); up to the middle of the filament (1); apical (2); tufted at base and apex (3); the whole filament (4)
299	Androecium, filaments, inner antepetalous stamens, indumentum, length of the hair: shorter than 1/2 the length of the filament (0); ca. 1/2 the length of the filament (1); ca. as long as the filament (2)	299. Androecium, filaments, inner antepetalous stamens, indumentum, length of the hair: shorter than 1/2 the length of the filament (0); ca. 1/2 the length of the filament (1); ca. as long as the filament (2)	299. Androecium, filaments, inner antepetalous stamens, indumentum, length of the hair: shorter than 1/2 the length of the filament (0); ca. 1/2 the length of the filament (1); ca. as long as the filament (2)
300	Androecium, filaments, antepetalous stamens, indumentum, arrangement: evenly distributed (0); in a ring or single patch (1); in 2 patches (2)	300. Androecium, filaments, antepetalous stamens, indumentum, arrangement: evenly distributed (0); in a ring or single patch (1); in 2 patches (2)	300. Androecium, filaments, antepetalous stamens, indumentum, arrangement: evenly distributed (0); in a ring or single patch (1); in 2 patches (2)
301	Androecium, connectives, fertile stamens, appendages, dorsal horn-like, presence: absent (0); present (1)	301. Androecium, connectives, fertile stamens, appendages, dorsal horn-like, presence: absent (0); present (1)	301. Androecium, connectives, fertile stamens, appendages, dorsal horn-like, presence: absent (0); present (1)
302	Androecium, connectives, fertile stamens, appendages, apical, presence: absent (0); eglandular (1); glandular (2)	302. Androecium, connectives, fertile stamens, appendages, apical, presence: absent (0); eglandular (1); glandular (2)	302. Androecium, connectives, fertile stamens, appendages, apical, presence: absent (0); eglandular (1); glandular (2)
303	Androecium, connectives, fertile stamens, development, outer antesepalous stamen: contracted (0); expanded (1)	303. Androecium, connectives, fertile stamens, development, outer antesepalous stamen: contracted (0); expanded (1)	303. Androecium, connectives, fertile stamens, development, outer antesepalous stamen: contracted (0); expanded (1)
304	Androecium, connectives, fertile stamens, shape, outer antesepalous stamen: oblong to elliptic (0); quadrangular to slightly curved (1); flabellate (2); rhomboid (3); dumbbell-shaped (4); saddle-shaped (5); cordate to sagittate to linear-tapered (6); shield-shaped (7); trapezoid to V-shaped (8); hastate (9); obdeltoid (10)	304. Androecium, connectives, fertile stamens, shape, outer antesepalous stamen: oblong to elliptic (0); quadrangular to slightly curved (1); flabellate (2); rhomboid (3); dumbbell-shaped (4); saddle-shaped (5); cordate to sagittate to linear-tapered (6); shield-shaped (7); trapezoid to V-shaped (8); hastate (9); obdeltoid (10)	304. Androecium, connectives, fertile stamens, shape, outer antesepalous stamen: oblong to elliptic (0); quadrangular to slightly curved (1); flabellate (2); rhomboid (3); dumbbell-shaped (4); saddle-shaped (5); cordate to sagittate to linear-tapered (6); shield-shaped (7); trapezoid to V-shaped (8); hastate (9); obdeltoid (10)
305	Androecium, connectives, fertile stamens, development, inner antesepalous stamens: contracted (0); expanded (1)	305. Androecium, connectives, fertile stamens, development, inner antesepalous stamens: contracted (0); expanded (1)	305. Androecium, connectives, fertile stamens, development, inner antesepalous stamens: contracted (0); expanded (1)
306	Androecium, connectives, fertile stamens, shape, inner antesepalous stamens, shape: oblong to elliptic (0); quadrangular to slightly curved (1); flabellate (2); rhomboid or sagittate (3); obdeltoid or dumbbell-shaped (4); saddle-shaped (5); cordate to hastate to linear-tapered (6); shield-shaped (7); trapezoid to V-shaped (8)	306. Androecium, connectives, fertile stamens, shape, inner antesepalous stamens, shape: oblong to elliptic (0); quadrangular to slightly curved (1); flabellate (2); rhomboid or sagittate (3); obdeltoid or dumbbell-shaped (4); saddle-shaped (5); cordate to hastate to linear-tapered (6); shield-shaped (7); trapezoid to V-shaped (8)	306. Androecium, connectives, fertile stamens, shape, inner antesepalous stamens, shape: oblong to elliptic (0); quadrangular to slightly curved (1); flabellate (2); rhomboid or sagittate (3); obdeltoid or dumbbell-shaped (4); saddle-shaped (5); cordate to hastate to linear-tapered (6); shield-shaped (7); trapezoid to V-shaped (8)
307	Androecium, connectives, fertile stamens, development, outer antepetalous stamen: contracted (0); expanded (1)	307. Androecium, connectives, fertile stamens, development, outer antepetalous stamen: contracted (0); expanded (1)	307. Androecium, connectives, fertile stamens, development, outer antepetalous stamen: contracted (0); expanded (1)
308	Androecium, connectives, fertile stamens, shape, outer antepetalous stamen: oblong to elliptic (0); quadrangular to slightly curved (1); flabellate (2); rhomboid or sagittate (3); obdeltoid or dumbbell-shaped (4); saddle-shaped (5); cordate to hastate to linear-tapered (6); shield-shaped (7); trapezoid to V-shaped (8); obsaddle-shaped (9); strongly convex and maroon-spotted (11)	308. Androecium, connectives, fertile stamens, shape, outer antepetalous stamen: oblong to elliptic (0); quadrangular to slightly curved (1); flabellate (2); rhomboid or sagittate (3); obdeltoid or dumbbell-shaped (4); saddle-shaped (5); cordate to hastate to linear-tapered (6); shield-shaped (7); trapezoid to V-shaped (8); obsaddle-shaped (9); strongly convex and maroon-spotted (11)	308. Androecium, connectives, fertile stamens, shape, outer antepetalous stamen: oblong to elliptic (0); quadrangular to slightly curved (1); flabellate (2); rhomboid or sagittate (3); obdeltoid or dumbbell-shaped (4); saddle-shaped (5); cordate to hastate to linear-tapered (6); shield-shaped (7); trapezoid to V-shaped (8); obsaddle-shaped (9); strongly convex and maroon-spotted (11)
309	Androecium, connectives, fertile stamens, development, inner antepetalous stamens: contracted (0); expanded (1)	309. Androecium, connectives, fertile stamens, development, inner antepetalous stamens: contracted (0); expanded (1)	309. Androecium, connectives, fertile stamens, development, inner antepetalous stamens: contracted (0); expanded (1)
310	Androecium, connectives, fertile stamens, development, inner antepetalous stamens: oblong to elliptic (0); quadrangular to slightly curved (1); flabellate (2); rhomboid or sagittate (3); obdeltoid or dumbbell-shaped (4); saddle-shaped (5); cordate to hastate to linear-tapered (6); shield-shaped (7); trapezoid to V-shaped (8); butterfly-shaped (9)	310. Androecium, connectives, fertile stamens, development, inner antepetalous stamens: oblong to elliptic (0); quadrangular to slightly curved (1); flabellate (2); rhomboid or sagittate (3); obdeltoid or dumbbell-shaped (4); saddle-shaped (5); cordate to hastate to linear-tapered (6); shield-shaped (7); trapezoid to V-shaped (8); butterfly-shaped (9)	310. Androecium, connectives, fertile stamens, development, inner antepetalous stamens: oblong to elliptic (0); quadrangular to slightly curved (1); flabellate (2); rhomboid or sagittate (3); obdeltoid or dumbbell-shaped (4); saddle-shaped (5); cordate to hastate to linear-tapered (6); shield-shaped (7); trapezoid to V-shaped (8); butterfly-shaped (9)
311	Androecium, anthers, size, relative to the filaments: 3–6 times shorter than the filaments (0); ca. the same length as the filaments (1); ca. 1–2 times longer than the filaments (2); 3–4 times longer than the filaments (3); anthers sessile to subsessile (4)	311. Androecium, anthers, size, relative to the filaments: 3–6 times shorter than the filaments (0); ca. the same length as the filaments (1); ca. 1–2 times longer than the filaments (2); 3–4 times longer than the filaments (3); anthers sessile to subsessile (4)	311. Androecium, anthers, size, relative to the filaments: 3–6 times shorter than the filaments (0); ca. the same length as the filaments (1); ca. 1–2 times longer than the filaments (2); 3–4 times longer than the filaments (3); anthers sessile to subsessile (4)
312	Androecium, anthers, 3–4 times longer than the filaments, overall colour: white to cream, with anther sacs apically pink to purple to blue (0); yellow (1)	312. Androecium, anthers, 3–4 times longer than the filaments, overall colour: white to cream, with anther sacs apically pink to purple to blue (0); yellow (1)	312. Androecium, anthers, 3–4 times longer than the filaments, overall colour: white to cream, with anther sacs apically pink to purple to blue (0); yellow (1)
313	Androecium, anthers, posture: connivent or all pointing towards the centre of the flower (0); all straight, pointing upwards or pointing outwards of the flower (1); 4 pointing towards the centre of the flower + 2 lower pointing outwards (2); posterior +/- straight, paired anterior curved inwards, medial anterior curved towards the centre of the flower (3); pointing downwards (4); connivent or poi…	313. Androecium, anthers, posture: connivent or all pointing towards the centre of the flower (0); all straight, pointing upwards or pointing outwards of the flower (1); 4 pointing towards the centre of the flower + 2 lower pointing outwards (2); posterior +/- straight, paired anterior curved inwards, medial anterior curved towards the centre of the flower (3); pointing downwards (4); connivent o…	313. Androecium, anthers, posture: connivent or all pointing towards the centre of the flower (0); all straight, pointing upwards or pointing outwards of the flower (1); 4 pointing towards the centre of the flower + 2 lower pointing outwards (2); posterior +/- straight, paired anterior curved inwards, medial anterior curved towards the centre of the flower (3); pointing downwards (4); connivent o…
314	Androecium, anthers, indumentum: glabrous (0); barbate with moniliform hairs (1)	314. Androecium, anthers, indumentum: glabrous (0); barbate with moniliform hairs (1)	314. Androecium, anthers, indumentum: glabrous (0); barbate with moniliform hairs (1)
315	Androecium, anthers, indumentum, barbate with moniliform hairs, distribution: restricted to the margins (0); dorsally and along the margins (1)	315. Androecium, anthers, indumentum, barbate with moniliform hairs, distribution: restricted to the margins (0); dorsally and along the margins (1)	315. Androecium, anthers, indumentum, barbate with moniliform hairs, distribution: restricted to the margins (0); dorsally and along the margins (1)
316	Androecium, anthers, insertion, angle: straight (0); upwards-geniculate (1); outwards-geniculate (2)	316. Androecium, anthers, insertion, angle: straight (0); upwards-geniculate (1); outwards-geniculate (2)	316. Androecium, anthers, insertion, angle: straight (0); upwards-geniculate (1); outwards-geniculate (2)
317	Androecium, anthers, insertion, position, outer antesepalous stamen: basifixed (0); dorsifixed (1); basifixed-versatile (2); medifixed-versatile (3); apicifixed (4); sub-basifixed (5)	317. Androecium, anthers, insertion, position, outer antesepalous stamen: basifixed (0); dorsifixed (1); basifixed-versatile (2); medifixed-versatile (3); apicifixed (4); sub-basifixed (5)	317. Androecium, anthers, insertion, position, outer antesepalous stamen: basifixed (0); dorsifixed (1); basifixed-versatile (2); medifixed-versatile (3); apicifixed (4); sub-basifixed (5)
318	Androecium, anthers, insertion, position, inner antesepalous stamens: basifixed (0); dorsifixed (1); versatile (2); medifixed-versatile (3); basifixed-versatile (4)	318. Androecium, anthers, insertion, position, inner antesepalous stamens: basifixed (0); dorsifixed (1); versatile (2); medifixed-versatile (3); basifixed-versatile (4)	318. Androecium, anthers, insertion, position, inner antesepalous stamens: basifixed (0); dorsifixed (1); versatile (2); medifixed-versatile (3); basifixed-versatile (4)
319	Androecium, anthers, insertion, position, outer antepetalous stamen: basifixed (0); dorsifixed (1); versatile (2); medifixed-versatile (3); basifixed-versatile (4)	319. Androecium, anthers, insertion, position, outer antepetalous stamen: basifixed (0); dorsifixed (1); versatile (2); medifixed-versatile (3); basifixed-versatile (4)	319. Androecium, anthers, insertion, position, outer antepetalous stamen: basifixed (0); dorsifixed (1); versatile (2); medifixed-versatile (3); basifixed-versatile (4)
320	Androecium, anthers, insertion, position, inner antepetalous stamens: basifixed (0); dorsifixed (1); versatile (2); medifixed-versatile (3); basifixed-versatile (4)	320. Androecium, anthers, insertion, position, inner antepetalous stamens: basifixed (0); dorsifixed (1); versatile (2); medifixed-versatile (3); basifixed-versatile (4)	320. Androecium, anthers, insertion, position, inner antepetalous stamens: basifixed (0); dorsifixed (1); versatile (2); medifixed-versatile (3); basifixed-versatile (4)
321	Androecium, anthers, curvature, at anthesis: straight (0); falcate (1)	321. Androecium, anthers, curvature, at anthesis: straight (0); falcate (1)	321. Androecium, anthers, curvature, at anthesis: straight (0); falcate (1)
322	Androecium, anthers, curvature, at post-anthesis: straight (0); falcate to coiled (1)	322. Androecium, anthers, curvature, at post-anthesis: straight (0); falcate to coiled (1)	322. Androecium, anthers, curvature, at post-anthesis: straight (0); falcate to coiled (1)
323	Androecium, anthers, anther sacs, symmetry: symmetric (0); slightly asymmetric (1); strongly asymmetric (2)	323. Androecium, anthers, anther sacs, symmetry: symmetric (0); slightly asymmetric (1); strongly asymmetric (2)	323. Androecium, anthers, anther sacs, symmetry: symmetric (0); slightly asymmetric (1); strongly asymmetric (2)
324	Androecium, anthers, fertile stamens, anther sacs, position, outer antesepalous stamen: parallel (0); divergent (1); base divergent, apex parallel (2); base divergent, apex connivent (3); parallel but divergent at base and apex (4); parallel but connivent at base and apex (5)	324. Androecium, anthers, fertile stamens, anther sacs, position, outer antesepalous stamen: parallel (0); divergent (1); base divergent, apex parallel (2); base divergent, apex connivent (3); parallel but divergent at base and apex (4); parallel but connivent at base and apex (5)	324. Androecium, anthers, fertile stamens, anther sacs, position, outer antesepalous stamen: parallel (0); divergent (1); base divergent, apex parallel (2); base divergent, apex connivent (3); parallel but divergent at base and apex (4); parallel but connivent at base and apex (5)
325	Androecium, anthers, fertile stamens, anther sacs, position, inner antesepalous stamens: parallel (0); divergent (1); base divergent, apex connivent (2)	325. Androecium, anthers, fertile stamens, anther sacs, position, inner antesepalous stamens: parallel (0); divergent (1); base divergent, apex connivent (2)	325. Androecium, anthers, fertile stamens, anther sacs, position, inner antesepalous stamens: parallel (0); divergent (1); base divergent, apex connivent (2)
326	Androecium, anthers, fertile stamens, anther sacs, position, outer antepetalous stamen: parallel (0); divergent (1); base divergent, apex connivent (2)	326. Androecium, anthers, fertile stamens, anther sacs, position, outer antepetalous stamen: parallel (0); divergent (1); base divergent, apex connivent (2)	326. Androecium, anthers, fertile stamens, anther sacs, position, outer antepetalous stamen: parallel (0); divergent (1); base divergent, apex connivent (2)
327	Androecium, anthers, fertile stamens, anther sacs, position, inner antepetalous stamens: parallel (0); divergent (1); base divergent, apex connivent (2)	327. Androecium, anthers, fertile stamens, anther sacs, position, inner antepetalous stamens: parallel (0); divergent (1); base divergent, apex connivent (2)	327. Androecium, anthers, fertile stamens, anther sacs, position, inner antepetalous stamens: parallel (0); divergent (1); base divergent, apex connivent (2)
328	Androecium, anthers, fertile stamens, anther sacs, shape, outer antesepalous stamen: linear to elongate (0); elliptic (1); round (2); spirally-coiled (3); reniform to C-shaped (4); drip-shaped (5); coiled on both ends (6); hook-shaped (7)	328. Androecium, anthers, fertile stamens, anther sacs, shape, outer antesepalous stamen: linear to elongate (0); elliptic (1); round (2); spirally-coiled (3); reniform to C-shaped (4); drip-shaped (5); coiled on both ends (6); hook-shaped (7)	328. Androecium, anthers, fertile stamens, anther sacs, shape, outer antesepalous stamen: linear to elongate (0); elliptic (1); round (2); spirally-coiled (3); reniform to C-shaped (4); drip-shaped (5); coiled on both ends (6); hook-shaped (7)
329	Androecium, anthers, fertile stamens, anther sacs, shape, inner antesepalous stamens: linear to elongate (0); elliptic (1); round (2); spirally-coiled (3); reniform to C-shaped (4); drip-shaped (5); coiled on both ends (6)	329. Androecium, anthers, fertile stamens, anther sacs, shape, inner antesepalous stamens: linear to elongate (0); elliptic (1); round (2); spirally-coiled (3); reniform to C-shaped (4); drip-shaped (5); coiled on both ends (6)	329. Androecium, anthers, fertile stamens, anther sacs, shape, inner antesepalous stamens: linear to elongate (0); elliptic (1); round (2); spirally-coiled (3); reniform to C-shaped (4); drip-shaped (5); coiled on both ends (6)
330	Androecium, anthers, fertile stamens, anther sacs, shape, outer antepetalous stamen: linear to elongate (0); elliptic (1); round (2); spirally-coiled (3); reniform to C-shaped (4); drip-shaped (5); coiled on both ends (6)	330. Androecium, anthers, fertile stamens, anther sacs, shape, outer antepetalous stamen: linear to elongate (0); elliptic (1); round (2); spirally-coiled (3); reniform to C-shaped (4); drip-shaped (5); coiled on both ends (6)	330. Androecium, anthers, fertile stamens, anther sacs, shape, outer antepetalous stamen: linear to elongate (0); elliptic (1); round (2); spirally-coiled (3); reniform to C-shaped (4); drip-shaped (5); coiled on both ends (6)
331	Androecium, anthers, fertile stamens, anther sacs, shape, inner antepetalous stamens: linear to elongate or drip-shaped (0); elliptic (1); round (2); spirally-coiled (3); reniform to C-shaped (4); drip-shaped (5); coiled on both ends (6)	331. Androecium, anthers, fertile stamens, anther sacs, shape, inner antepetalous stamens: linear to elongate or drip-shaped (0); elliptic (1); round (2); spirally-coiled (3); reniform to C-shaped (4); drip-shaped (5); coiled on both ends (6)	331. Androecium, anthers, fertile stamens, anther sacs, shape, inner antepetalous stamens: linear to elongate or drip-shaped (0); elliptic (1); round (2); spirally-coiled (3); reniform to C-shaped (4); drip-shaped (5); coiled on both ends (6)
332	Androecium, anthers, persistency: all persistent (0); at least two consistently caducous (1)	332. Androecium, anthers, persistency: all persistent (0); at least two consistently caducous (1)	332. Androecium, anthers, persistency: all persistent (0); at least two consistently caducous (1)
333	Androecium, anthers, dehiscence: rimose (0); functionally poricidal or truly poricidal (1)	333. Androecium, anthers, dehiscence: rimose (0); functionally poricidal or truly poricidal (1)	333. Androecium, anthers, dehiscence: rimose (0); functionally poricidal or truly poricidal (1)
334	Androecium, anthers, dehiscence, rimose and rimose but functionally poricidal, opening direction: base to apex (0); apex to base (1)	334. Androecium, anthers, dehiscence, rimose and rimose but functionally poricidal, opening direction: base to apex (0); apex to base (1)	334. Androecium, anthers, dehiscence, rimose and rimose but functionally poricidal, opening direction: base to apex (0); apex to base (1)
335	Androecium, anthers, dehiscence, rimose and rimose but functionally poricidal, slit position, outer antesepalous stamen: latrorse (0); introrse (1); extrorse (2)	335. Androecium, anthers, dehiscence, rimose and rimose but functionally poricidal, slit position, outer antesepalous stamen: latrorse (0); introrse (1); extrorse (2)	335. Androecium, anthers, dehiscence, rimose and rimose but functionally poricidal, slit position, outer antesepalous stamen: latrorse (0); introrse (1); extrorse (2)
336	Androecium, anthers, dehiscence, rimose and rimose but functionally poricidal, slit position, inner antesepalous stamens: latrorse (0); introrse (1); extrorse (2)	336. Androecium, anthers, dehiscence, rimose and rimose but functionally poricidal, slit position, inner antesepalous stamens: latrorse (0); introrse (1); extrorse (2)	336. Androecium, anthers, dehiscence, rimose and rimose but functionally poricidal, slit position, inner antesepalous stamens: latrorse (0); introrse (1); extrorse (2)
337	Androecium, anthers, dehiscence, rimose and rimose but functionally poricidal, slit position, outer antepetalous stamen: latrorse (0); introrse (1); extrorse (2)	337. Androecium, anthers, dehiscence, rimose and rimose but functionally poricidal, slit position, outer antepetalous stamen: latrorse (0); introrse (1); extrorse (2)	337. Androecium, anthers, dehiscence, rimose and rimose but functionally poricidal, slit position, outer antepetalous stamen: latrorse (0); introrse (1); extrorse (2)
338	Androecium, anthers, dehiscence, rimose and rimose but functionally poricidal, slit position, inner antepetalous stamens: latrorse (0); introrse (1); extrorse (2)	338. Androecium, anthers, dehiscence, rimose and rimose but functionally poricidal, slit position, inner antepetalous stamens: latrorse (0); introrse (1); extrorse (2)	338. Androecium, anthers, dehiscence, rimose and rimose but functionally poricidal, slit position, inner antepetalous stamens: latrorse (0); introrse (1); extrorse (2)
339	Androecium, anthers, dehiscence, truly poricidal, pore, number: one (0); two (1)	339. Androecium, anthers, dehiscence, truly poricidal, pore, number: one (0); two (1)	339. Androecium, anthers, dehiscence, truly poricidal, pore, number: one (0); two (1)
340	Androecium, anthers, dehiscence, truly poricidal, pore, position: basal (0); apical (1)	340. Androecium, anthers, dehiscence, truly poricidal, pore, position: basal (0); apical (1)	340. Androecium, anthers, dehiscence, truly poricidal, pore, position: basal (0); apical (1)
341	Androecium, anthers, dehiscence, truly poricidal, pore, ornamentation: absent (0); one-sided wedge-like projection (1); two revolute projections, forming a rim around the pore (2); with a curved apical tube (3)	341. Androecium, anthers, dehiscence, truly poricidal, pore, ornamentation: absent (0); one-sided wedge-like projection (1); two revolute projections, forming a rim around the pore (2); with a curved apical tube (3)	341. Androecium, anthers, dehiscence, truly poricidal, pore, ornamentation: absent (0); one-sided wedge-like projection (1); two revolute projections, forming a rim around the pore (2); with a curved apical tube (3)
342	Androecium, anthers, pollen, release, number of grains: monads (0); tetrads (1)	342. Androecium, anthers, pollen, release, number of grains: monads (0); tetrads (1)	342. Androecium, anthers, pollen, release, number of grains: monads (0); tetrads (1)
343	Androecium, anthers, pollen, release, raphides: absent (0); with raphides adhering (1)	343. Androecium, anthers, pollen, release, raphides: absent (0); with raphides adhering (1)	343. Androecium, anthers, pollen, release, raphides: absent (0); with raphides adhering (1)
344	Androecium, anthers, pollen, colour: white to cream or similar to the petals (0); yellow to orange (1)	344. Androecium, anthers, pollen, colour: white to cream or similar to the petals (0); yellow to orange (1)	344. Androecium, anthers, pollen, colour: white to cream or similar to the petals (0); yellow to orange (1)
345	Androecium, anthers, pollen, production, outer antesepalous stamen: no pollen production (staminodial) (0); present (1)	345. Androecium, anthers, pollen, production, outer antesepalous stamen: no pollen production (staminodial) (0); present (1)	345. Androecium, anthers, pollen, production, outer antesepalous stamen: no pollen production (staminodial) (0); present (1)
346	Androecium, anthers, pollen, fertility, outer antesepalous stamen: sterile (0); fertile (1)	346. Androecium, anthers, pollen, fertility, outer antesepalous stamen: sterile (0); fertile (1)	346. Androecium, anthers, pollen, fertility, outer antesepalous stamen: sterile (0); fertile (1)
347	Androecium, anthers, pollen, production, inner antesepalous stamens: no pollen production (staminodial) (0); present (1)	347. Androecium, anthers, pollen, production, inner antesepalous stamens: no pollen production (staminodial) (0); present (1)	347. Androecium, anthers, pollen, production, inner antesepalous stamens: no pollen production (staminodial) (0); present (1)
348	Androecium, anthers, pollen, fertility, inner antesepalous stamens: sterile (0); fertile (1)	348. Androecium, anthers, pollen, fertility, inner antesepalous stamens: sterile (0); fertile (1)	348. Androecium, anthers, pollen, fertility, inner antesepalous stamens: sterile (0); fertile (1)
349	Androecium, anthers, pollen, production, outer antepetalous stamen, pollen production: no pollen production (staminodial) (0); present (1)	349. Androecium, anthers, pollen, production, outer antepetalous stamen, pollen production: no pollen production (staminodial) (0); present (1)	349. Androecium, anthers, pollen, production, outer antepetalous stamen, pollen production: no pollen production (staminodial) (0); present (1)
350	Androecium, anthers, pollen, fertility, outer antepetalous stamen: sterile (0); fertile (1)	350. Androecium, anthers, pollen, fertility, outer antepetalous stamen: sterile (0); fertile (1)	350. Androecium, anthers, pollen, fertility, outer antepetalous stamen: sterile (0); fertile (1)
351	Androecium, anthers, pollen, production, inner antepetalous stamens: no pollen production (staminodial) (0); present (1)	351. Androecium, anthers, pollen, production, inner antepetalous stamens: no pollen production (staminodial) (0); present (1)	351. Androecium, anthers, pollen, production, inner antepetalous stamens: no pollen production (staminodial) (0); present (1)
352	Androecium, anthers, pollen, fertility, inner antepetalous stamens: sterile (0); fertile (1)	352. Androecium, anthers, pollen, fertility, inner antepetalous stamens: sterile (0); fertile (1)	352. Androecium, anthers, pollen, fertility, inner antepetalous stamens: sterile (0); fertile (1)
353	Androecium, anthers, pollen, dimorphism: absent (0); in different whorls of polliniferous anthers (1); in the same whorl of polliniferous anthers (2)	353. Androecium, anthers, pollen, dimorphism: absent (0); in different whorls of polliniferous anthers (1); in the same whorl of polliniferous anthers (2)	353. Androecium, anthers, pollen, dimorphism: absent (0); in different whorls of polliniferous anthers (1); in the same whorl of polliniferous anthers (2)
354	Androecium, anthers, pollen, aperture, type: inaperturate (0); sulcate (1); porate (2)	354. Androecium, anthers, pollen, aperture, type: inaperturate (0); sulcate (1); porate (2)	354. Androecium, anthers, pollen, aperture, type: inaperturate (0); sulcate (1); porate (2)
355	Androecium, anthers, pollen, aperture, sulcate, number: monosulcate (0); monosulcate with tenuites (1); bisulcate (2)	355. Androecium, anthers, pollen, aperture, sulcate, number: monosulcate (0); monosulcate with tenuites (1); bisulcate (2)	355. Androecium, anthers, pollen, aperture, sulcate, number: monosulcate (0); monosulcate with tenuites (1); bisulcate (2)
356	Androecium, anthers, pollen, aperture, porate, number: 2–3-porate (0); 5–7-porate (1)	356. Androecium, anthers, pollen, aperture, porate, number: 2–3-porate (0); 5–7-porate (1)	356. Androecium, anthers, pollen, aperture, porate, number: 2–3-porate (0); 5–7-porate (1)
357	Androecium, anthers, pollen, aperture, transitional zone, ornamentation: elements equal (0); elements reduced (1); elements larger (2); elements closer to each other (3); apertural border (4)	357. Androecium, anthers, pollen, aperture, transitional zone, ornamentation: elements equal (0); elements reduced (1); elements larger (2); elements closer to each other (3); apertural border (4)	357. Androecium, anthers, pollen, aperture, transitional zone, ornamentation: elements equal (0); elements reduced (1); elements larger (2); elements closer to each other (3); apertural border (4)
358	Androecium, anthers, pollen, wall, structure: 1-layered (0); 2-layered (1); 3-layered (2)	358. Androecium, anthers, pollen, wall, structure: 1-layered (0); 2-layered (1); 3-layered (2)	358. Androecium, anthers, pollen, wall, structure: 1-layered (0); 2-layered (1); 3-layered (2)
359	Androecium, anthers, pollen, wall, inner layer, papillate or baculate: absent (0); present (1)	359. Androecium, anthers, pollen, wall, inner layer, papillate or baculate: absent (0); present (1)	359. Androecium, anthers, pollen, wall, inner layer, papillate or baculate: absent (0); present (1)
360	Androecium, anthers, pollen, wall, inner surface, striate-rugulate: absent (0); present (1)	360. Androecium, anthers, pollen, wall, inner surface, striate-rugulate: absent (0); present (1)	360. Androecium, anthers, pollen, wall, inner surface, striate-rugulate: absent (0); present (1)
361	Androecium, anthers, pollen, wall, hemispheric aperture walls, presence: absent (0); present (1)	361. Androecium, anthers, pollen, wall, hemispheric aperture walls, presence: absent (0); present (1)	361. Androecium, anthers, pollen, wall, hemispheric aperture walls, presence: absent (0); present (1)
362	Androecium, anthers, pollen, wall, hemispheric aperture walls, exine development: devoid of exine (0); flattened with scattered exine elements (1)	362. Androecium, anthers, pollen, wall, hemispheric aperture walls, exine development: devoid of exine (0); flattened with scattered exine elements (1)	362. Androecium, anthers, pollen, wall, hemispheric aperture walls, exine development: devoid of exine (0); flattened with scattered exine elements (1)
363	Androecium, anthers, pollen, infratectum, presence: absent (0); present (1)	363. Androecium, anthers, pollen, infratectum, presence: absent (0); present (1)	363. Androecium, anthers, pollen, infratectum, presence: absent (0); present (1)
364	Androecium, anthers, pollen, tectum, structure: tectate-columellate (0); baculate (1); channelled-tectate (2)	364. Androecium, anthers, pollen, tectum, structure: tectate-columellate (0); baculate (1); channelled-tectate (2)	364. Androecium, anthers, pollen, tectum, structure: tectate-columellate (0); baculate (1); channelled-tectate (2)
365	Androecium, anthers, pollen, tectum, tectate-columellate, type: tectate-perforate or semitectate (0); eutectate (1)	365. Androecium, anthers, pollen, tectum, tectate-columellate, type: tectate-perforate or semitectate (0); eutectate (1)	365. Androecium, anthers, pollen, tectum, tectate-columellate, type: tectate-perforate or semitectate (0); eutectate (1)
366	Androecium, anthers, pollen, tectum, tectal elements: acute (0); rounded (1)	366. Androecium, anthers, pollen, tectum, tectal elements: acute (0); rounded (1)	366. Androecium, anthers, pollen, tectum, tectal elements: acute (0); rounded (1)
367	Androecium, anthers, pollen, tectum, tectal elements, acute, ornamentation, type: spinulose (0); spinulose-rugose (1); tuberculate (2)	367. Androecium, anthers, pollen, tectum, tectal elements, acute, ornamentation, type: spinulose (0); spinulose-rugose (1); tuberculate (2)	367. Androecium, anthers, pollen, tectum, tectal elements, acute, ornamentation, type: spinulose (0); spinulose-rugose (1); tuberculate (2)
368	Androecium, anthers, pollen, tectum, tectal elements, acute, ornamentation, spinulose or spinulose-rugose, spacing: regular (0); irregular (1)	368. Androecium, anthers, pollen, tectum, tectal elements, acute, ornamentation, spinulose or spinulose-rugose, spacing: regular (0); irregular (1)	368. Androecium, anthers, pollen, tectum, tectal elements, acute, ornamentation, spinulose or spinulose-rugose, spacing: regular (0); irregular (1)
369	Androecium, anthers, pollen, tectum, tectal elements, rounded, ornamentation, type: areolate-rugulate (0); microclavate (1); coarsely areolate (2); rugulose to coarsely rugulose (3); insulate-cerebroid (4); verrucose-granulose (5); verrucate (6); reticulate to foveolate (7); micro verrucate (8); fossulate (9); domed areolate (10); irregularly microclavate (11)	369. Androecium, anthers, pollen, tectum, tectal elements, rounded, ornamentation, type: areolate-rugulate (0); microclavate (1); coarsely areolate (2); rugulose to coarsely rugulose (3); insulate-cerebroid (4); verrucose-granulose (5); verrucate (6); reticulate to foveolate (7); micro verrucate (8); fossulate (9); domed areolate (10); irregularly microclavate (11)	369. Androecium, anthers, pollen, tectum, tectal elements, rounded, ornamentation, type: areolate-rugulate (0); microclavate (1); coarsely areolate (2); rugulose to coarsely rugulose (3); insulate-cerebroid (4); verrucose-granulose (5); verrucate (6); reticulate to foveolate (7); micro verrucate (8); fossulate (9); domed areolate (10); irregularly microclavate (11)
370	Androecium, anthers, pollen, tectum, tectal elements, rounded, ornamentation, homogeneity: homogeneous (0); heterogeneous (1)	370. Androecium, anthers, pollen, tectum, tectal elements, rounded, ornamentation, homogeneity: homogeneous (0); heterogeneous (1)	370. Androecium, anthers, pollen, tectum, tectal elements, rounded, ornamentation, homogeneity: homogeneous (0); heterogeneous (1)
371	Androecium, anthers, pollen, tectum, microperforations, presence: absent (0); present (1)	371. Androecium, anthers, pollen, tectum, microperforations, presence: absent (0); present (1)	371. Androecium, anthers, pollen, tectum, microperforations, presence: absent (0); present (1)
372	Androecium, anthers, pollen, tectum, microperforations, density: sparse (0); dense (1)	372. Androecium, anthers, pollen, tectum, microperforations, density: sparse (0); dense (1)	372. Androecium, anthers, pollen, tectum, microperforations, density: sparse (0); dense (1)
373	Androecium, anthers, pollen, sulcal membrane, ornamentation, distinguishability from the tectum: equal (0); slightly different (1); obviously different (2)	373. Androecium, anthers, pollen, sulcal membrane, ornamentation, distinguishability from the tectum: equal (0); slightly different (1); obviously different (2)	373. Androecium, anthers, pollen, sulcal membrane, ornamentation, distinguishability from the tectum: equal (0); slightly different (1); obviously different (2)
374	Androecium, anthers, pollen, sulcal membrane, ornamentation, type: granular (0); coarsely granular-insulate (1); coarsely granular-ridged (2); tuberculate (3); spinulate (4); coarsely spinulate (5); verrucate (6); coarsely verrucate (7)	374. Androecium, anthers, pollen, sulcal membrane, ornamentation, type: granular (0); coarsely granular-insulate (1); coarsely granular-ridged (2); tuberculate (3); spinulate (4); coarsely spinulate (5); verrucate (6); coarsely verrucate (7)	374. Androecium, anthers, pollen, sulcal membrane, ornamentation, type: granular (0); coarsely granular-insulate (1); coarsely granular-ridged (2); tuberculate (3); spinulate (4); coarsely spinulate (5); verrucate (6); coarsely verrucate (7)
375	Androecium, staminodes, nectariferous scales, presence: absent (0); present (1)	375. Androecium, staminodes, nectariferous scales, presence: absent (0); present (1)	375. Androecium, staminodes, nectariferous scales, presence: absent (0); present (1)
376	Androecium, staminodes, nectariferous scales, margin: opaque (0); hyaline (1)	376. Androecium, staminodes, nectariferous scales, margin: opaque (0); hyaline (1)	376. Androecium, staminodes, nectariferous scales, margin: opaque (0); hyaline (1)
377	Androecium, staminodes, filiform staminodes adnate to the lower inner tepals, presence: absent (0); present (1)	377. Androecium, staminodes, filiform staminodes adnate to the lower inner tepals, presence: absent (0); present (1)	377. Androecium, staminodes, filiform staminodes adnate to the lower inner tepals, presence: absent (0); present (1)
378	Androecium, staminodes, antherodes, presence: all staminodes with antherodes (0); medial staminode with an enlarged antherode (1); medial staminode lacking the antherode or antherode much reduced (2); all staminodes lacking antherodes (3)	378. Androecium, staminodes, antherodes, presence: all staminodes with antherodes (0); medial staminode with an enlarged antherode (1); medial staminode lacking the antherode or antherode much reduced (2); all staminodes lacking antherodes (3)	378. Androecium, staminodes, antherodes, presence: all staminodes with antherodes (0); medial staminode with an enlarged antherode (1); medial staminode lacking the antherode or antherode much reduced (2); all staminodes lacking antherodes (3)
379	Androecium, staminodes, antherodes, reduced anther sacs, presence: absent (0); present (1)	379. Androecium, staminodes, antherodes, reduced anther sacs, presence: absent (0); present (1)	379. Androecium, staminodes, antherodes, reduced anther sacs, presence: absent (0); present (1)
380	Androecium, staminodes, antherodes, lobes, number: 2-lobed (0); 3-lobed (1); 4-lobed/X-shaped (2)	380. Androecium, staminodes, antherodes, lobes, number: 2-lobed (0); 3-lobed (1); 4-lobed/X-shaped (2)	380. Androecium, staminodes, antherodes, lobes, number: 2-lobed (0); 3-lobed (1); 4-lobed/X-shaped (2)
381	Androecium, staminodes, antherodes, lobes, insertion: sessile (0); stipitate (1)	381. Androecium, staminodes, antherodes, lobes, insertion: sessile (0); stipitate (1)	381. Androecium, staminodes, antherodes, lobes, insertion: sessile (0); stipitate (1)
382	Androecium, staminodes, antherodes, lobes, 2-lobed, shape: scarcely lobed (0); globose to subglobose or obovoid or transversally ellipsoid (1); ellipsoid, antherode V-shaped (2); horseshoe-shaped to curved (3); reniform (4); C-shaped (5)	382. Androecium, staminodes, antherodes, lobes, 2-lobed, shape: scarcely lobed (0); globose to subglobose or obovoid or transversally ellipsoid (1); ellipsoid, antherode V-shaped (2); horseshoe-shaped to curved (3); reniform (4); C-shaped (5)	382. Androecium, staminodes, antherodes, lobes, 2-lobed, shape: scarcely lobed (0); globose to subglobose or obovoid or transversally ellipsoid (1); ellipsoid, antherode V-shaped (2); horseshoe-shaped to curved (3); reniform (4); C-shaped (5)
383	Androecium, staminodes, antherodes, lobes, 3-lobed, shape: cordate (0); clove-shaped (1); sagittate to hastate (2)	383. Androecium, staminodes, antherodes, lobes, 3-lobed, shape: cordate (0); clove-shaped (1); sagittate to hastate (2)	383. Androecium, staminodes, antherodes, lobes, 3-lobed, shape: cordate (0); clove-shaped (1); sagittate to hastate (2)
384	Androecium, staminodes, antherodes, lobes, 4-lobed/X-shaped, shape: upper lobes larger (0); all lobes equal to subequal (1); lower lobes larger (2)	384. Androecium, staminodes, antherodes, lobes, 4-lobed/X-shaped, shape: upper lobes larger (0); all lobes equal to subequal (1); lower lobes larger (2)	384. Androecium, staminodes, antherodes, lobes, 4-lobed/X-shaped, shape: upper lobes larger (0); all lobes equal to subequal (1); lower lobes larger (2)
385	Gynoecium, pistilode, presence in staminate flowers: absent (0); present (1)	385. Gynoecium, pistilode, presence in staminate flowers: absent (0); present (1)	385. Gynoecium, pistilode, presence in staminate flowers: absent (0); present (1)
386	Gynoecium, pistilode, nectariferous lobes, presence: absent (0); present (1)	386. Gynoecium, pistilode, nectariferous lobes, presence: absent (0); present (1)	386. Gynoecium, pistilode, nectariferous lobes, presence: absent (0); present (1)
387	Gynoecium, pistil, relative length: shorter than the stamens (0); ca. the same length as the stamens (1); 1/2 times longer than the stamens (2); 1–2 times longer than the stamens (3)	387. Gynoecium, pistil, relative length: shorter than the stamens (0); ca. the same length as the stamens (1); 1/2 times longer than the stamens (2); 1–2 times longer than the stamens (3)	387. Gynoecium, pistil, relative length: shorter than the stamens (0); ca. the same length as the stamens (1); 1/2 times longer than the stamens (2); 1–2 times longer than the stamens (3)
388	Gynoecium, epigynial nectaries, presence: absent (0); present (1)	388. Gynoecium, epigynial nectaries, presence: absent (0); present (1)	388. Gynoecium, epigynial nectaries, presence: absent (0); present (1)
389	Gynoecium, stipe, presence: absent (0); present (1)	389. Gynoecium, stipe, presence: absent (0); present (1)	389. Gynoecium, stipe, presence: absent (0); present (1)
390	Gynoecium, ovary, position: inferior (0); superior (1); half-inferior (2); late inferior (3)	390. Gynoecium, ovary, position: inferior (0); superior (1); half-inferior (2); late inferior (3)	390. Gynoecium, ovary, position: inferior (0); superior (1); half-inferior (2); late inferior (3)
391	Gynoecium, ovary/hypanthium (inferior ovary), indumentum, uniseriate, macrohairs: absent (0); eglandular simple (1); glandular (2); hook (3); rugose (4); clavate (5)	391. Gynoecium, ovary/hypanthium (inferior ovary), indumentum, uniseriate, macrohairs: absent (0); eglandular simple (1); glandular (2); hook (3); rugose (4); clavate (5)	391. Gynoecium, ovary/hypanthium (inferior ovary), indumentum, uniseriate, macrohairs: absent (0); eglandular simple (1); glandular (2); hook (3); rugose (4); clavate (5)
392	Gynoecium, ovary/hypanthium (inferior ovary), indumentum, multiseriate, macrohairs: absent (0); tapering (1); dendritic (2); fruticose (3); pilate (4); branched (5)	392. Gynoecium, ovary/hypanthium (inferior ovary), indumentum, multiseriate, macrohairs: absent (0); tapering (1); dendritic (2); fruticose (3); pilate (4); branched (5)	392. Gynoecium, ovary/hypanthium (inferior ovary), indumentum, multiseriate, macrohairs: absent (0); tapering (1); dendritic (2); fruticose (3); pilate (4); branched (5)
393	Gynoecium, ovary/hypanthium (inferior ovary), indumentum, distribution: evenly distributed (0); restricted to or concentrated at the apex (1); restricted to septal ridges (2)	393. Gynoecium, ovary/hypanthium (inferior ovary), indumentum, distribution: evenly distributed (0); restricted to or concentrated at the apex (1); restricted to septal ridges (2)	393. Gynoecium, ovary/hypanthium (inferior ovary), indumentum, distribution: evenly distributed (0); restricted to or concentrated at the apex (1); restricted to septal ridges (2)
394	Gynoecium, ovary, locules, number: one (0); two (1); three (2); posterior locule reduced or aborted (3); pseudomonomerous (4)	394. Gynoecium, ovary, locules, number: one (0); two (1); three (2); posterior locule reduced or aborted (3); pseudomonomerous (4)	394. Gynoecium, ovary, locules, number: one (0); two (1); three (2); posterior locule reduced or aborted (3); pseudomonomerous (4)
395	Gynoecium, ovary, posterior locule, ovules, number: empty (0); one (1); two (2); three (3); four to several (4)	395. Gynoecium, ovary, posterior locule, ovules, number: empty (0); one (1); two (2); three (3); four to several (4)	395. Gynoecium, ovary, posterior locule, ovules, number: empty (0); one (1); two (2); three (3); four to several (4)
396	Gynoecium, ovary, anterior locules, ovules, number: empty (0); one (1); two (2); three (3); four to several (4)	396. Gynoecium, ovary, anterior locules, ovules, number: empty (0); one (1); two (2); three (3); four to several (4)	396. Gynoecium, ovary, anterior locules, ovules, number: empty (0); one (1); two (2); three (3); four to several (4)
397	Gynoecium, style, development: absent (0); inconspicuous to very short (1); short to elongate (2)	397. Gynoecium, style, development: absent (0); inconspicuous to very short (1); short to elongate (2)	397. Gynoecium, style, development: absent (0); inconspicuous to very short (1); short to elongate (2)
398	Gynoecium, style, thickness: slender (0); stout (1); flattened (2)	398. Gynoecium, style, thickness: slender (0); stout (1); flattened (2)	398. Gynoecium, style, thickness: slender (0); stout (1); flattened (2)
399	Gynoecium, style, base: conic-inflate (0); tapered (1); abrupt-cylindrical (2); abrupt-obconic (3)	399. Gynoecium, style, base: conic-inflate (0); tapered (1); abrupt-cylindrical (2); abrupt-obconic (3)	399. Gynoecium, style, base: conic-inflate (0); tapered (1); abrupt-cylindrical (2); abrupt-obconic (3)
400	Gynoecium, style, inflation: not inflated (0); inflated (1)	400. Gynoecium, style, inflation: not inflated (0); inflated (1)	400. Gynoecium, style, inflation: not inflated (0); inflated (1)
401	Gynoecium, style, curvature, at anthesis: straight (0); curved (1); descending-falcate (2)	401. Gynoecium, style, curvature, at anthesis: straight (0); curved (1); descending-falcate (2)	401. Gynoecium, style, curvature, at anthesis: straight (0); curved (1); descending-falcate (2)
402	Gynoecium, style, curvature, at post-anthesis: straight (0); curved (1); spirally-coiled (2)	402. Gynoecium, style, curvature, at post-anthesis: straight (0); curved (1); spirally-coiled (2)	402. Gynoecium, style, curvature, at post-anthesis: straight (0); curved (1); spirally-coiled (2)
403	Gynoecium, style, indumentum, uniseriate, macrohairs: absent (0); eglandular simple (1); glandular (2); clavate (3); branched (4); apically moniliform (5)	403. Gynoecium, style, indumentum, uniseriate, macrohairs: absent (0); eglandular simple (1); glandular (2); clavate (3); branched (4); apically moniliform (5)	403. Gynoecium, style, indumentum, uniseriate, macrohairs: absent (0); eglandular simple (1); glandular (2); clavate (3); branched (4); apically moniliform (5)
404	Gynoecium, style, in fruit: splitting with the valves (0); remaining intact at the columella (1)	404. Gynoecium, style, in fruit: splitting with the valves (0); remaining intact at the columella (1)	404. Gynoecium, style, in fruit: splitting with the valves (0); remaining intact at the columella (1)
405	Gynoecium, stigma, position: terminal (0); oblique (1)	405. Gynoecium, stigma, position: terminal (0); oblique (1)	405. Gynoecium, stigma, position: terminal (0); oblique (1)
406	Gynoecium, stigma, posture: pointing upwards or straight (0); pointing downwards (1)	406. Gynoecium, stigma, posture: pointing upwards or straight (0); pointing downwards (1)	406. Gynoecium, stigma, posture: pointing upwards or straight (0); pointing downwards (1)
407	Gynoecium, stigma, shape: triparted (0); capitate or trilobed to subtrilobed (1); punctate (2); truncate to capitulate (3); penicilliform (4); cup- or funnel-shaped (5); unevenly trilobed (6); trifid (7); tuberculate (8)	407. Gynoecium, stigma, shape: triparted (0); capitate or trilobed to subtrilobed (1); punctate (2); truncate to capitulate (3); penicilliform (4); cup- or funnel-shaped (5); unevenly trilobed (6); trifid (7); tuberculate (8)	407. Gynoecium, stigma, shape: triparted (0); capitate or trilobed to subtrilobed (1); punctate (2); truncate to capitulate (3); penicilliform (4); cup- or funnel-shaped (5); unevenly trilobed (6); trifid (7); tuberculate (8)
408	Gynoecium, stigma, apex, tuff of silky hairs, presence: absent (0); present (1)	408. Gynoecium, stigma, apex, tuff of silky hairs, presence: absent (0); present (1)	408. Gynoecium, stigma, apex, tuff of silky hairs, presence: absent (0); present (1)
409	Gynoecium, stigma, apex, three protuberances, presence: absent (0); present (1)	409. Gynoecium, stigma, apex, three protuberances, presence: absent (0); present (1)	409. Gynoecium, stigma, apex, three protuberances, presence: absent (0); present (1)
410	Gynoecium, stigma, sessile, projection: same level as the ovary (0); prominent (1)	410. Gynoecium, stigma, sessile, projection: same level as the ovary (0); prominent (1)	410. Gynoecium, stigma, sessile, projection: same level as the ovary (0); prominent (1)
411	Fruit, anthocarp, presence: absent (0); present, ovary superior (1); present, ovary inferior (2)	411. Fruit, anthocarp, presence: absent (0); present, ovary superior (1); present, ovary inferior (2)	411. Fruit, anthocarp, presence: absent (0); present, ovary superior (1); present, ovary inferior (2)
412	Fruit, anthocarp, superior ovary, development: thin (0); thickened to hardened (1)	412. Fruit, anthocarp, superior ovary, development: thin (0); thickened to hardened (1)	412. Fruit, anthocarp, superior ovary, development: thin (0); thickened to hardened (1)
413	Fruit, anthocarp, superior ovary, coiled, enclosing the fruit: loosely (0); tightly but free from the fruit (1); tightly and fused to the fruit (2)	413. Fruit, anthocarp, superior ovary, coiled, enclosing the fruit: loosely (0); tightly but free from the fruit (1); tightly and fused to the fruit (2)	413. Fruit, anthocarp, superior ovary, coiled, enclosing the fruit: loosely (0); tightly but free from the fruit (1); tightly and fused to the fruit (2)
414	Fruit, anthocarp, superior ovary, longitudinal projections: absent (0); ridges (1); crests (2)	414. Fruit, anthocarp, superior ovary, longitudinal projections: absent (0); ridges (1); crests (2)	414. Fruit, anthocarp, superior ovary, longitudinal projections: absent (0); ridges (1); crests (2)
415	Fruit, anthocarp, superior ovary, ornamentation, type: smooth (0); sinuate (1); toothed (2); echinate (3)	415. Fruit, anthocarp, superior ovary, ornamentation, type: smooth (0); sinuate (1); toothed (2); echinate (3)	415. Fruit, anthocarp, superior ovary, ornamentation, type: smooth (0); sinuate (1); toothed (2); echinate (3)
416	Fruits, consistency: fleshy (0); dry (1)	416. Fruits, consistency: fleshy (0); dry (1)	416. Fruits, consistency: fleshy (0); dry (1)
417	Fruits, outline shape: ellipsoid to oblongoid (0); oblanceoloid to obovoid or dolabriform (1); subglobose to globose (2); cordate (3); linear-oblongoid to linear to cylindrical (4); trigonous (5); ovoid or lageniform (6); strongly trilobed (7)	417. Fruits, outline shape: ellipsoid to oblongoid (0); oblanceoloid to obovoid or dolabriform (1); subglobose to globose (2); cordate (3); linear-oblongoid to linear to cylindrical (4); trigonous (5); ovoid or lageniform (6); strongly trilobed (7)	417. Fruits, outline shape: ellipsoid to oblongoid (0); oblanceoloid to obovoid or dolabriform (1); subglobose to globose (2); cordate (3); linear-oblongoid to linear to cylindrical (4); trigonous (5); ovoid or lageniform (6); strongly trilobed (7)
418	Fruits, apex: sunken (0); emarginate to truncate or round or acute to slightly apiculate (1); rostrate (2); aristate (3)	418. Fruits, apex: sunken (0); emarginate to truncate or round or acute to slightly apiculate (1); rostrate (2); aristate (3)	418. Fruits, apex: sunken (0); emarginate to truncate or round or acute to slightly apiculate (1); rostrate (2); aristate (3)
419	Fruits, wall, thickness: thin (0); thick and hardened (1)	419. Fruits, wall, thickness: thin (0); thick and hardened (1)	419. Fruits, wall, thickness: thin (0); thick and hardened (1)
420	Fruits, wall, ornamentation: smooth (0); tuberculate (1); echinate (2)	420. Fruits, wall, ornamentation: smooth (0); tuberculate (1); echinate (2)	420. Fruits, wall, ornamentation: smooth (0); tuberculate (1); echinate (2)
421	Fruit, septal ridges, thickening: thin (0); thickened (1)	421. Fruit, septal ridges, thickening: thin (0); thickened (1)	421. Fruit, septal ridges, thickening: thin (0); thickened (1)
422	Fruits, overall colour: dull-coloured (0); bright-coloured (1)	422. Fruits, overall colour: dull-coloured (0); bright-coloured (1)	422. Fruits, overall colour: dull-coloured (0); bright-coloured (1)
423	Fruits, colouration, type: chemical (0); structural (1)	423. Fruits, colouration, type: chemical (0); structural (1)	423. Fruits, colouration, type: chemical (0); structural (1)
424	Fruits, surface: opaque (0); lustrous (1)	424. Fruits, surface: opaque (0); lustrous (1)	424. Fruits, surface: opaque (0); lustrous (1)
425	Fruits, dehiscence: indehiscent or irregular (0); 2-valved (1); partially 3-valved (2); 3-valved (3); lateral (4); 6-valved (5); denticidal (6); ejaculatory (7)	425. Fruits, dehiscence: indehiscent or irregular (0); 2-valved (1); partially 3-valved (2); 3-valved (3); lateral (4); 6-valved (5); denticidal (6); ejaculatory (7)	425. Fruits, dehiscence: indehiscent or irregular (0); 2-valved (1); partially 3-valved (2); 3-valved (3); lateral (4); 6-valved (5); denticidal (6); ejaculatory (7)
426	Fruits, dry, type: achene (0); capsule (1); coccarium (2)	426. Fruits, dry, type: achene (0); capsule (1); coccarium (2)	426. Fruits, dry, type: achene (0); capsule (1); coccarium (2)
427	Fruits, dry, constriction between the seeds: not constricted (0); constricted (1)	427. Fruits, dry, constriction between the seeds: not constricted (0); constricted (1)	427. Fruits, dry, constriction between the seeds: not constricted (0); constricted (1)
428	Fruits, fleshy, colour: white to pale yellow to light green (0); pink to red to orange (1); blue to purple to black (2)	428. Fruits, fleshy, colour: white to pale yellow to light green (0); pink to red to orange (1); blue to purple to black (2)	428. Fruits, fleshy, colour: white to pale yellow to light green (0); pink to red to orange (1); blue to purple to black (2)
429	Fruits, fleshy, stigma, sessile, projection: same level as the ovary (0); prominent (1)	429. Fruits, fleshy, stigma, sessile, projection: same level as the ovary (0); prominent (1)	429. Fruits, fleshy, stigma, sessile, projection: same level as the ovary (0); prominent (1)
430	Seeds, dimorphism, presence: absent or all subequal (0); present in the same locule (1); seeds from the dorsal locule different from the ventral locules (2)	430. Seeds, dimorphism, presence: absent or all subequal (0); present in the same locule (1); seeds from the dorsal locule different from the ventral locules (2)	430. Seeds, dimorphism, presence: absent or all subequal (0); present in the same locule (1); seeds from the dorsal locule different from the ventral locules (2)
431	Seeds, overall shape: longer than wide (0); wider than long or as wide as long (1); ca. as long as wide (2)	431. Seeds, overall shape: longer than wide (0); wider than long or as wide as long (1); ca. as long as wide (2)	431. Seeds, overall shape: longer than wide (0); wider than long or as wide as long (1); ca. as long as wide (2)
432	Seeds, outline, shape: circular (0); elliptic to oblong or rectangular (1); triangular or tetrahedral (2); ovate to kidney-shaped (3); polygonal (4); ovoid or fusiform to barrel-shaped (5); cuboid (6); bottle-shaped (7); irregular and angled (8); deltoid (9)	432. Seeds, outline, shape: circular (0); elliptic to oblong or rectangular (1); triangular or tetrahedral (2); ovate to kidney-shaped (3); polygonal (4); ovoid or fusiform to barrel-shaped (5); cuboid (6); bottle-shaped (7); irregular and angled (8); deltoid (9)	432. Seeds, outline, shape: circular (0); elliptic to oblong or rectangular (1); triangular or tetrahedral (2); ovate to kidney-shaped (3); polygonal (4); ovoid or fusiform to barrel-shaped (5); cuboid (6); bottle-shaped (7); irregular and angled (8); deltoid (9)
433	Seeds, outline, compression: absent (0); lateral (1); dorsiventral (2)	433. Seeds, outline, compression: absent (0); lateral (1); dorsiventral (2)	433. Seeds, outline, compression: absent (0); lateral (1); dorsiventral (2)
434	Seeds, lateral wings, presence: absent (0); present (1)	434. Seeds, lateral wings, presence: absent (0); present (1)	434. Seeds, lateral wings, presence: absent (0); present (1)
435	Seeds, lateral wings, distribution: radiate (0); restricted to the margin of the longer axis of the seed (1)	435. Seeds, lateral wings, distribution: radiate (0); restricted to the margin of the longer axis of the seed (1)	435. Seeds, lateral wings, distribution: radiate (0); restricted to the margin of the longer axis of the seed (1)
436	Seeds, dorsal side, shape: flattened (0); rounded or acute (1); conical (2)	436. Seeds, dorsal side, shape: flattened (0); rounded or acute (1); conical (2)	436. Seeds, dorsal side, shape: flattened (0); rounded or acute (1); conical (2)
437	Seeds, ventral side, shape: flattened (0); rounded to acute (1); ridged (2); depressed (3); concave or wedge-shaped (4)	437. Seeds, ventral side, shape: flattened (0); rounded to acute (1); ridged (2); depressed (3); concave or wedge-shaped (4)	437. Seeds, ventral side, shape: flattened (0); rounded to acute (1); ridged (2); depressed (3); concave or wedge-shaped (4)
438	Seeds, ventral side, concave or wedge-shaped, projection, shape: absent (0); 1-lobed (1)	438. Seeds, ventral side, concave or wedge-shaped, projection, shape: absent (0); 1-lobed (1)	438. Seeds, ventral side, concave or wedge-shaped, projection, shape: absent (0); 1-lobed (1)
439	Seeds, lateral side: uncleft (0); cleft towards the embryotega (1)	439. Seeds, lateral side: uncleft (0); cleft towards the embryotega (1)	439. Seeds, lateral side: uncleft (0); cleft towards the embryotega (1)
440	Seeds, testa, ornamentation, type: smooth (0); reticulate to foveolate (1); scrobiculate to rugose (2); ridged to costate (3); striate (4); longitudinally winged or crested (5); verrucose to tuberculate (6); spirally-striate (7); with dactyliform projections (8); scabrid (9)	440. Seeds, testa, ornamentation, type: smooth (0); reticulate to foveolate (1); scrobiculate to rugose (2); ridged to costate (3); striate (4); longitudinally winged or crested (5); verrucose to tuberculate (6); spirally-striate (7); with dactyliform projections (8); scabrid (9)	440. Seeds, testa, ornamentation, type: smooth (0); reticulate to foveolate (1); scrobiculate to rugose (2); ridged to costate (3); striate (4); longitudinally winged or crested (5); verrucose to tuberculate (6); spirally-striate (7); with dactyliform projections (8); scabrid (9)
441	Seeds, testa, ornamentation, spirally striate, additional ornamentation: smooth (0); tuberculate (1); with dactyliform projections (2)	441. Seeds, testa, ornamentation, spirally striate, additional ornamentation: smooth (0); tuberculate (1); with dactyliform projections (2)	441. Seeds, testa, ornamentation, spirally striate, additional ornamentation: smooth (0); tuberculate (1); with dactyliform projections (2)
442	Seeds, testa, ornamentation, longitudinally winged, ornamentation between the longitudinal wings: transversally striate (0); reticulate (1); foveolate (2)	442. Seeds, testa, ornamentation, longitudinally winged, ornamentation between the longitudinal wings: transversally striate (0); reticulate (1); foveolate (2)	442. Seeds, testa, ornamentation, longitudinally winged, ornamentation between the longitudinal wings: transversally striate (0); reticulate (1); foveolate (2)
443	Seeds, testa, ornamentation, with dactyliform projections, distribution: evenly distributed (0); restricted to the margin (1); arranged in longitudinal striae with short dactyliform projections (2)	443. Seeds, testa, ornamentation, with dactyliform projections, distribution: evenly distributed (0); restricted to the margin (1); arranged in longitudinal striae with short dactyliform projections (2)	443. Seeds, testa, ornamentation, with dactyliform projections, distribution: evenly distributed (0); restricted to the margin (1); arranged in longitudinal striae with short dactyliform projections (2)
444	Seeds, testa, deposition: absent (0); farinose (1); sticky/mucilaginous (2); coat of fused farinose granules (3)	444. Seeds, testa, deposition: absent (0); farinose (1); sticky/mucilaginous (2); coat of fused farinose granules (3)	444. Seeds, testa, deposition: absent (0); farinose (1); sticky/mucilaginous (2); coat of fused farinose granules (3)
445	Seeds, chalazal cap, development: reduced (0); enlarged (1)	445. Seeds, chalazal cap, development: reduced (0); enlarged (1)	445. Seeds, chalazal cap, development: reduced (0); enlarged (1)
446	Seeds, embryotega, position: dorsal (0); semidorsal to semilateral to lateral (1); apical (2)	446. Seeds, embryotega, position: dorsal (0); semidorsal to semilateral to lateral (1); apical (2)	446. Seeds, embryotega, position: dorsal (0); semidorsal to semilateral to lateral (1); apical (2)
447	Seeds, embryotega, development: inconspicuous (0); prominent (1); prominent but obscured by a deep depression (2)	447. Seeds, embryotega, development: inconspicuous (0); prominent (1); prominent but obscured by a deep depression (2)	447. Seeds, embryotega, development: inconspicuous (0); prominent (1); prominent but obscured by a deep depression (2)
448	Seeds, embryotega, micropillar scar: absent (0); present (1)	448. Seeds, embryotega, micropillar scar: absent (0); present (1)	448. Seeds, embryotega, micropillar scar: absent (0); present (1)
449	Seeds, embryotega, colour, relative to the remaining testa: evenly coloured (0); distinctively lighter than the testa or white (1)	449. Seeds, embryotega, colour, relative to the remaining testa: evenly coloured (0); distinctively lighter than the testa or white (1)	449. Seeds, embryotega, colour, relative to the remaining testa: evenly coloured (0); distinctively lighter than the testa or white (1)
450	Seeds, accessory tissues, presence: none (0); aril (1); lateral appendage (2)	450. Seeds, accessory tissues, presence: none (0); aril (1); lateral appendage (2)	450. Seeds, accessory tissues, presence: none (0); aril (1); lateral appendage (2)
451	Seeds, accessory tissues, aril, colouration: hyaline (0); white (1); orange to red (2); tan coloured and papery (3)	451. Seeds, accessory tissues, aril, colouration: hyaline (0); white (1); orange to red (2); tan coloured and papery (3)	451. Seeds, accessory tissues, aril, colouration: hyaline (0); white (1); orange to red (2); tan coloured and papery (3)
452	Seeds, accessory tissues, aril, development: covering only its seed (0); expanded fused to the neighbouring seed’s aril, forming a sole dispersal unit per locule (1); obscuring the hilum (3)	452. Seeds, accessory tissues, aril, development: covering only its seed (0); expanded fused to the neighbouring seed’s aril, forming a sole dispersal unit per locule (1); obscuring the hilum (3)	452. Seeds, accessory tissues, aril, development: covering only its seed (0); expanded fused to the neighbouring seed’s aril, forming a sole dispersal unit per locule (1); obscuring the hilum (3)
453	Seeds, hilum, shape: punctate to elliptic (0); linear (1); C-shaped (2)	453. Seeds, hilum, shape: punctate to elliptic (0); linear (1); C-shaped (2)	453. Seeds, hilum, shape: punctate to elliptic (0); linear (1); C-shaped (2)
454	Seeds, hilum, length, relative to 1/2 of the seed’s total length: shorter (0); equal (1); slightly longer (2); ca. the same length as the seed (3)	454. Seeds, hilum, length, relative to 1/2 of the seed’s total length: shorter (0); equal (1); slightly longer (2); ca. the same length as the seed (3)	454. Seeds, hilum, length, relative to 1/2 of the seed’s total length: shorter (0); equal (1); slightly longer (2); ca. the same length as the seed (3)
455	Seedlings, primary root, branching: unbranched (0); freely-branching (1)	455. Seedlings, primary root, branching: unbranched (0); freely-branching (1)	455. Seedlings, primary root, branching: unbranched (0); freely-branching (1)
456	Seedlings, primary root, shape: straight (0); turnip-shaped (1); sinuate to spirally-coiled (2)	456. Seedlings, primary root, shape: straight (0); turnip-shaped (1); sinuate to spirally-coiled (2)	456. Seedlings, primary root, shape: straight (0); turnip-shaped (1); sinuate to spirally-coiled (2)
457	Seedlings, primary root, colouration: white (0); brown (1); yellow or orange or red or violet (2)	457. Seedlings, primary root, colouration: white (0); brown (1); yellow or orange or red or violet (2)	457. Seedlings, primary root, colouration: white (0); brown (1); yellow or orange or red or violet (2)
458	Seedlings, rhizoids, presence: absent (0); present (1)	458. Seedlings, rhizoids, presence: absent (0); present (1)	458. Seedlings, rhizoids, presence: absent (0); present (1)
459	Seedlings, collar, presence: absent (0); present (1)	459. Seedlings, collar, presence: absent (0); present (1)	459. Seedlings, collar, presence: absent (0); present (1)
460	Seedlings, collar, morphology: inconspicuous (0); thick ring (1); umbrella-like (2)	460. Seedlings, collar, morphology: inconspicuous (0); thick ring (1); umbrella-like (2)	460. Seedlings, collar, morphology: inconspicuous (0); thick ring (1); umbrella-like (2)
461	Seedlings, mesocotyl, presence: absent (0); present (1)	461. Seedlings, mesocotyl, presence: absent (0); present (1)	461. Seedlings, mesocotyl, presence: absent (0); present (1)
462	Seedlings, cotyledon, chlorophyll production: chlorophyllate (0); non-chlorophyllate (1)	462. Seedlings, cotyledon, chlorophyll production: chlorophyllate (0); non-chlorophyllate (1)	462. Seedlings, cotyledon, chlorophyll production: chlorophyllate (0); non-chlorophyllate (1)
463	Seedlings, cotyledon, function: haustorial (0); assimilating (1)	463. Seedlings, cotyledon, function: haustorial (0); assimilating (1)	463. Seedlings, cotyledon, function: haustorial (0); assimilating (1)
464	Seedlings, cotyledon, sheath, development: inconspicuous (0); conspicuous (1)	464. Seedlings, cotyledon, sheath, development: inconspicuous (0); conspicuous (1)	464. Seedlings, cotyledon, sheath, development: inconspicuous (0); conspicuous (1)
465	Seedlings, cotyledon, sheath, projection: absent (0); coleoptile (1); lobes (2); ligule (3)	465. Seedlings, cotyledon, sheath, projection: absent (0); coleoptile (1); lobes (2); ligule (3)	465. Seedlings, cotyledon, sheath, projection: absent (0); coleoptile (1); lobes (2); ligule (3)
466	Seedlings, cotyledon, hyperphyll, morphology: cylindrical (0); bifacial (1); leaf-like with an apical ventral cone (2)	466. Seedlings, cotyledon, hyperphyll, morphology: cylindrical (0); bifacial (1); leaf-like with an apical ventral cone (2)	466. Seedlings, cotyledon, hyperphyll, morphology: cylindrical (0); bifacial (1); leaf-like with an apical ventral cone (2)
467	Seedlings, cotyledon, middle part, presence: absent (0); short (1) long (2)	467. Seedlings, cotyledon, middle part, presence: absent (0); short (1) long (2)	467. Seedlings, cotyledon, middle part, presence: absent (0); short (1) long (2)
468	Seedlings, primary leaves, development: all blades expanded (0); at least the first modified into a cataphyll (1)	468. Seedlings, primary leaves, development: all blades expanded (0); at least the first modified into a cataphyll (1)	468. Seedlings, primary leaves, development: all blades expanded (0); at least the first modified into a cataphyll (1)
469	Seedlings, primary leaves, type: unifacial (0); bifacial leaf-like (1); bifacial ribbon-like (2)	469. Seedlings, primary leaves, type: unifacial (0); bifacial leaf-like (1); bifacial ribbon-like (2)	469. Seedlings, primary leaves, type: unifacial (0); bifacial leaf-like (1); bifacial ribbon-like (2)
470	Anatomy, silica bodies, in the leaves, presence: absent (0); present (1)	470. Anatomy, silica bodies, in the leaves, presence: absent (0); present (1)	470. Anatomy, silica bodies, in the leaves, presence: absent (0); present (1)
471	Anatomy, bean-shaped starch grains, presence: absent (0); present (1)	471. Anatomy, bean-shaped starch grains, presence: absent (0); present (1)	471. Anatomy, bean-shaped starch grains, presence: absent (0); present (1)
472	Anatomy, vessels, distribution: restricted to the roots (0); roots and stems (1)	472. Anatomy, vessels, distribution: restricted to the roots (0); roots and stems (1)	472. Anatomy, vessels, distribution: restricted to the roots (0); roots and stems (1)
473	Anatomy, roots, mucilage canals, presence: absent (0); present (1)	473. Anatomy, roots, mucilage canals, presence: absent (0); present (1)	473. Anatomy, roots, mucilage canals, presence: absent (0); present (1)
474	Anatomy, roots, pith, sclerification: non-sclerified (0); sclerified (1)	474. Anatomy, roots, pith, sclerification: non-sclerified (0); sclerified (1)	474. Anatomy, roots, pith, sclerification: non-sclerified (0); sclerified (1)
475	Anatomy, stems, nodal vascular plexus, presence: absent (0); present (1)	475. Anatomy, stems, nodal vascular plexus, presence: absent (0); present (1)	475. Anatomy, stems, nodal vascular plexus, presence: absent (0); present (1)
476	Anatomy, stems, cortex, morphology: narrow and lacking vascular tissue (0); expanded and with vascular tissue (1)	476. Anatomy, stems, cortex, morphology: narrow and lacking vascular tissue (0); expanded and with vascular tissue (1)	476. Anatomy, stems, cortex, morphology: narrow and lacking vascular tissue (0); expanded and with vascular tissue (1)
477	Anatomy, stems, vascular bundles, fibrous layer, presence: absent (0); present (1)	477. Anatomy, stems, vascular bundles, fibrous layer, presence: absent (0); present (1)	477. Anatomy, stems, vascular bundles, fibrous layer, presence: absent (0); present (1)
478	Anatomy, stems, vascular bundles, fibrous layer, development: partially enclosing the bundles (0); completely enclosing the bundles (1)	478. Anatomy, stems, vascular bundles, fibrous layer, development: partially enclosing the bundles (0); completely enclosing the bundles (1)	478. Anatomy, stems, vascular bundles, fibrous layer, development: partially enclosing the bundles (0); completely enclosing the bundles (1)
479	Anatomy, hairs, uniseriate, glandular microhairs, presence: absent (0); present (1)	479. Anatomy, hairs, uniseriate, glandular microhairs, presence: absent (0); present (1)	479. Anatomy, hairs, uniseriate, glandular microhairs, presence: absent (0); present (1)
480	Anatomy, hairs, uniseriate, glandular microhairs, basal cell, morphology: lenticular and not wedged between epidermal cells (0); lenticular and wedged (1); with a short neck (2); with a conspicuous neck (3)	480. Anatomy, hairs, uniseriate, glandular microhairs, basal cell, morphology: lenticular and not wedged between epidermal cells (0); lenticular and wedged (1); with a short neck (2); with a conspicuous neck (3)	480. Anatomy, hairs, uniseriate, glandular microhairs, basal cell, morphology: lenticular and not wedged between epidermal cells (0); lenticular and wedged (1); with a short neck (2); with a conspicuous neck (3)
481	Anatomy, hairs, uniseriate, glandular microhairs, medial cell, morphology: cylindrical and narrower than the distal (0); cylindrical and as wide as the distal (1); cylindrical, wider and with thicker wall than the distal (2); barrel-shaped (3); ellipsoid (4); fusiform (5); clavate (6)	481. Anatomy, hairs, uniseriate, glandular microhairs, medial cell, morphology: cylindrical and narrower than the distal (0); cylindrical and as wide as the distal (1); cylindrical, wider and with thicker wall than the distal (2); barrel-shaped (3); ellipsoid (4); fusiform (5); clavate (6)	481. Anatomy, hairs, uniseriate, glandular microhairs, medial cell, morphology: cylindrical and narrower than the distal (0); cylindrical and as wide as the distal (1); cylindrical, wider and with thicker wall than the distal (2); barrel-shaped (3); ellipsoid (4); fusiform (5); clavate (6)
482	as wide as the middle cell (1); wider than the middle cell (2)	482. as wide as the middle cell (1); wider than the middle cell (2)	482. as wide as the middle cell (1); wider than the middle cell (2)
483	Anatomy, hairs, uniseriate, macrohairs, type: absent (0); exclusively simple uniseriate or glandular (1); flagelliform (2); hook (3); clavate (4); rugose (5)	483. Anatomy, hairs, uniseriate, macrohairs, type: absent (0); exclusively simple uniseriate or glandular (1); flagelliform (2); hook (3); clavate (4); rugose (5)	483. Anatomy, hairs, uniseriate, macrohairs, type: absent (0); exclusively simple uniseriate or glandular (1); flagelliform (2); hook (3); clavate (4); rugose (5)
484	Anatomy, hairs, uniseriate, macrohairs, moniliform, presence: absent (0); present (1)	484. Anatomy, hairs, uniseriate, macrohairs, moniliform, presence: absent (0); present (1)	484. Anatomy, hairs, uniseriate, macrohairs, moniliform, presence: absent (0); present (1)
485	Anatomy, hairs, uniseriate, macrohairs, branched (Palisota type), presence: absent (0); present (1)	485. Anatomy, hairs, uniseriate, macrohairs, branched (Palisota type), presence: absent (0); present (1)	485. Anatomy, hairs, uniseriate, macrohairs, branched (Palisota type), presence: absent (0); present (1)
486	Anatomy, hairs, uniseriate, macrohairs, star-shaped idioblasts, presence: absent (0); present (1)	486. Anatomy, hairs, uniseriate, macrohairs, star-shaped idioblasts, presence: absent (0); present (1)	486. Anatomy, hairs, uniseriate, macrohairs, star-shaped idioblasts, presence: absent (0); present (1)
487	Anatomy, hairs, uniseriate, macrohairs, star-shaped idioblasts, arm, morphology: long with rounded apex (0); short with acute apex (1)	487. Anatomy, hairs, uniseriate, macrohairs, star-shaped idioblasts, arm, morphology: long with rounded apex (0); short with acute apex (1)	487. Anatomy, hairs, uniseriate, macrohairs, star-shaped idioblasts, arm, morphology: long with rounded apex (0); short with acute apex (1)
488	Anatomy, hairs, uniseriate, macrohairs, papillae: absent (0); present (1)	488. Anatomy, hairs, uniseriate, macrohairs, papillae: absent (0); present (1)	488. Anatomy, hairs, uniseriate, macrohairs, papillae: absent (0); present (1)
489	Anatomy, hairs, uniseriate, macrohairs, prickle-hairs, basal cell: not swollen (0); swollen (1)	489. Anatomy, hairs, uniseriate, macrohairs, prickle-hairs, basal cell: not swollen (0); swollen (1)	489. Anatomy, hairs, uniseriate, macrohairs, prickle-hairs, basal cell: not swollen (0); swollen (1)
490	Anatomy, hairs, uniseriate, macrohairs, falcate-hairs: absent (0); present (1)	490. Anatomy, hairs, uniseriate, macrohairs, falcate-hairs: absent (0); present (1)	490. Anatomy, hairs, uniseriate, macrohairs, falcate-hairs: absent (0); present (1)
491	Anatomy, hairs, multiseriate, tapering, presence: absent (0); present (1)	491. Anatomy, hairs, multiseriate, tapering, presence: absent (0); present (1)	491. Anatomy, hairs, multiseriate, tapering, presence: absent (0); present (1)
492	Anatomy, hairs, multiseriate, branched (Conostylidoideae type), presence: absent (0); present (1)	492. Anatomy, hairs, multiseriate, branched (Conostylidoideae type), presence: absent (0); present (1)	492. Anatomy, hairs, multiseriate, branched (Conostylidoideae type), presence: absent (0); present (1)
493	Anatomy, hairs, multiseriate, fruticose (Hanguana type), presence: absent (0); present (1)	493. Anatomy, hairs, multiseriate, fruticose (Hanguana type), presence: absent (0); present (1)	493. Anatomy, hairs, multiseriate, fruticose (Hanguana type), presence: absent (0); present (1)
494	Anatomy, hairs, multiseriate, dendritic, presence: absent (0); present (1)	494. Anatomy, hairs, multiseriate, dendritic, presence: absent (0); present (1)	494. Anatomy, hairs, multiseriate, dendritic, presence: absent (0); present (1)
495	Anatomy, hairs, multiseriate, pilate, presence: absent (0); present (1)	495. Anatomy, hairs, multiseriate, pilate, presence: absent (0); present (1)	495. Anatomy, hairs, multiseriate, pilate, presence: absent (0); present (1)
496	Anatomy, hairs, multiseriate, basal cell-rosette, presence: absent (0); present (1)	496. Anatomy, hairs, multiseriate, basal cell-rosette, presence: absent (0); present (1)	496. Anatomy, hairs, multiseriate, basal cell-rosette, presence: absent (0); present (1)
497	Anatomy, stem, cuticle, ornamentation: smooth (0); ribbed (1)	497. Anatomy, stem, cuticle, ornamentation: smooth (0); ribbed (1)	497. Anatomy, stem, cuticle, ornamentation: smooth (0); ribbed (1)
498	Anatomy, leaf epidermis, cuticle, ornamentation: smooth (0); striated to ridged (1)	498. Anatomy, leaf epidermis, cuticle, ornamentation: smooth (0); striated to ridged (1)	498. Anatomy, leaf epidermis, cuticle, ornamentation: smooth (0); striated to ridged (1)
499	Anatomy, leaf epidermis, surface, cell, morphology: not-domed (0); domed (1)	499. Anatomy, leaf epidermis, surface, cell, morphology: not-domed (0); domed (1)	499. Anatomy, leaf epidermis, surface, cell, morphology: not-domed (0); domed (1)
500	Anatomy, leaf epidermis, warts, presence: absent (0); present (1)	500. Anatomy, leaf epidermis, warts, presence: absent (0); present (1)	500. Anatomy, leaf epidermis, warts, presence: absent (0); present (1)
501	Anatomy, leaf epidermis, warts, cell wall thickened: absent (0); present (1)	501. Anatomy, leaf epidermis, warts, cell wall thickened: absent (0); present (1)	501. Anatomy, leaf epidermis, warts, cell wall thickened: absent (0); present (1)
502	Anatomy, leaf epidermis, warts, arrangement: non-continuous (0); continuous resembling striate thickenings (1)	502. Anatomy, leaf epidermis, warts, arrangement: non-continuous (0); continuous resembling striate thickenings (1)	502. Anatomy, leaf epidermis, warts, arrangement: non-continuous (0); continuous resembling striate thickenings (1)
503	Anatomy, leaf epidermis, cell layer, number: one (0); two or more (1); two layers at margin (2)	503. Anatomy, leaf epidermis, cell layer, number: one (0); two or more (1); two layers at margin (2)	503. Anatomy, leaf epidermis, cell layer, number: one (0); two or more (1); two layers at margin (2)
504	Anatomy, leaf epidermis, cell wall, thickness: thin (0); evenly thick (1); lenticular thickened (2)	504. Anatomy, leaf epidermis, cell wall, thickness: thin (0); evenly thick (1); lenticular thickened (2)	504. Anatomy, leaf epidermis, cell wall, thickness: thin (0); evenly thick (1); lenticular thickened (2)
505	Anatomy, leaf epidermis, cell wall, morphology: absent (0); paradermic invaginations (1); transversely lobed (2)	505. Anatomy, leaf epidermis, cell wall, morphology: absent (0); paradermic invaginations (1); transversely lobed (2)	505. Anatomy, leaf epidermis, cell wall, morphology: absent (0); paradermic invaginations (1); transversely lobed (2)
506	Anatomy, leaf epidermis, stomata, neighbouring cells, division: oblique (0); parallel (1)	506. Anatomy, leaf epidermis, stomata, neighbouring cells, division: oblique (0); parallel (1)	506. Anatomy, leaf epidermis, stomata, neighbouring cells, division: oblique (0); parallel (1)
507	Anatomy, leaf epidermis, stomata, neighbouring cells, number: 2-celled (0); 4-celled (1); 6-celled, terminal cells small (2); 6-celled, terminal cells large (3)	507. Anatomy, leaf epidermis, stomata, neighbouring cells, number: 2-celled (0); 4-celled (1); 6-celled, terminal cells small (2); 6-celled, terminal cells large (3)	507. Anatomy, leaf epidermis, stomata, neighbouring cells, number: 2-celled (0); 4-celled (1); 6-celled, terminal cells small (2); 6-celled, terminal cells large (3)
508	Anatomy, leaf epidermis, stomata, neighbouring cells, terminal cells, size in comparison to the lateral cells: smaller (0); equal (1); larger (2)	508. Anatomy, leaf epidermis, stomata, neighbouring cells, terminal cells, size in comparison to the lateral cells: smaller (0); equal (1); larger (2)	508. Anatomy, leaf epidermis, stomata, neighbouring cells, terminal cells, size in comparison to the lateral cells: smaller (0); equal (1); larger (2)
509	Anatomy, leaf epidermis, silica crystals, in specialised cells, presence: absent (0); present (1)	509. Anatomy, leaf epidermis, silica crystals, in specialised cells, presence: absent (0); present (1)	509. Anatomy, leaf epidermis, silica crystals, in specialised cells, presence: absent (0); present (1)
510	Anatomy, leaf epidermis, silica crystals, in specialised cells, cell walls: thin (0); thickened (1)	510. Anatomy, leaf epidermis, silica crystals, in specialised cells, cell walls: thin (0); thickened (1)	510. Anatomy, leaf epidermis, silica crystals, in specialised cells, cell walls: thin (0); thickened (1)
511	Anatomy, leaf epidermis, silica crystals, in specialised cells, cell morphology: enlarged (0); deep and wedged between regular epidermal cells (1); arranged in longitudinal bands or solitary and wedged, but at the same level as regular epidermal cells (2)	511. Anatomy, leaf epidermis, silica crystals, in specialised cells, cell morphology: enlarged (0); deep and wedged between regular epidermal cells (1); arranged in longitudinal bands or solitary and wedged, but at the same level as regular epidermal cells (2)	511. Anatomy, leaf epidermis, silica crystals, in specialised cells, cell morphology: enlarged (0); deep and wedged between regular epidermal cells (1); arranged in longitudinal bands or solitary and wedged, but at the same level as regular epidermal cells (2)
512	Anatomy, leaf epidermis, silica crystals, in specialised cells, silica type 2, presence: absent (0); present (1)	512. Anatomy, leaf epidermis, silica crystals, in specialised cells, silica type 2, presence: absent (0); present (1)	512. Anatomy, leaf epidermis, silica crystals, in specialised cells, silica type 2, presence: absent (0); present (1)
513	Anatomy, leaf epidermis, bulliform cells, presence: absent (0); present (1)	513. Anatomy, leaf epidermis, bulliform cells, presence: absent (0); present (1)	513. Anatomy, leaf epidermis, bulliform cells, presence: absent (0); present (1)
514	Anatomy, leaf, vascular bundles, organisation: xylem abaxial, phloem adaxial (0); xylem and phloem alternate or circular phloem with central xylem or xylem abaxial (1); xylem abaxial and phloem adaxial near the margin of the blades plus xylem and phloem alternate near the centre of the blade (2)	514. Anatomy, leaf, vascular bundles, organisation: xylem abaxial, phloem adaxial (0); xylem and phloem alternate or circular phloem with central xylem or xylem abaxial (1); xylem abaxial and phloem adaxial near the margin of the blades plus xylem and phloem alternate near the centre of the blade (2)	514. Anatomy, leaf, vascular bundles, organisation: xylem abaxial, phloem adaxial (0); xylem and phloem alternate or circular phloem with central xylem or xylem abaxial (1); xylem abaxial and phloem adaxial near the margin of the blades plus xylem and phloem alternate near the centre of the blade (2)
515	Anatomy, leaf, vascular bundles, contact with the epidermis: absent (0); present (1)	515. Anatomy, leaf, vascular bundles, contact with the epidermis: absent (0); present (1)	515. Anatomy, leaf, vascular bundles, contact with the epidermis: absent (0); present (1)
516	Anatomy, leaf, mesophyll, palisade cells, shape: unlobed (0); elaborately lobed (1)	516. Anatomy, leaf, mesophyll, palisade cells, shape: unlobed (0); elaborately lobed (1)	516. Anatomy, leaf, mesophyll, palisade cells, shape: unlobed (0); elaborately lobed (1)
517	Anatomy, leaf, mesophyll, calcium oxalate raphides, presence: absent (0); present (1)	517. Anatomy, leaf, mesophyll, calcium oxalate raphides, presence: absent (0); present (1)	517. Anatomy, leaf, mesophyll, calcium oxalate raphides, presence: absent (0); present (1)
518	Anatomy, leaf, mesophyll, calcium oxalate raphides, inside raphid canals, presence: absent (0); present (1)	518. Anatomy, leaf, mesophyll, calcium oxalate raphides, inside raphid canals, presence: absent (0); present (1)	518. Anatomy, leaf, mesophyll, calcium oxalate raphides, inside raphid canals, presence: absent (0); present (1)
519	Anatomy, leaf, mesophyll, calcium oxalate raphides, inside raphid canals, distribution: evenly distributed throughout the blades (0); restricted to along the veins of the blades (1)	519. Anatomy, leaf, mesophyll, calcium oxalate raphides, inside raphid canals, distribution: evenly distributed throughout the blades (0); restricted to along the veins of the blades (1)	519. Anatomy, leaf, mesophyll, calcium oxalate raphides, inside raphid canals, distribution: evenly distributed throughout the blades (0); restricted to along the veins of the blades (1)
520	Anatomy, perianth, styloid crystals, presence: absent (0); present (1)	520. Anatomy, perianth, styloid crystals, presence: absent (0); present (1)	520. Anatomy, perianth, styloid crystals, presence: absent (0); present (1)
521	Anatomy, leaf, mesophyll, aerenchyma, presence: absent (0); present (1)	521. Anatomy, leaf, mesophyll, aerenchyma, presence: absent (0); present (1)	521. Anatomy, leaf, mesophyll, aerenchyma, presence: absent (0); present (1)
522	Anatomy, leaf, mesophyll, tannin cells, presence: absent (0); present (1)	522. Anatomy, leaf, mesophyll, tannin cells, presence: absent (0); present (1)	522. Anatomy, leaf, mesophyll, tannin cells, presence: absent (0); present (1)
523	Anatomy, leaf, mesophyll, mucilage cells, presence: absent (0); present (1)	523. Anatomy, leaf, mesophyll, mucilage cells, presence: absent (0); present (1)	523. Anatomy, leaf, mesophyll, mucilage cells, presence: absent (0); present (1)
524	Anatomy, leaf, mesophyll, longitudinal bundles: diffuse (0); with fibrous extensions (1)	524. Anatomy, leaf, mesophyll, longitudinal bundles: diffuse (0); with fibrous extensions (1)	524. Anatomy, leaf, mesophyll, longitudinal bundles: diffuse (0); with fibrous extensions (1)
525	Anatomy, leaf, mesophyll, marginal mechanical tissue, presence: absent (0); present (1)	525. Anatomy, leaf, mesophyll, marginal mechanical tissue, presence: absent (0); present (1)	525. Anatomy, leaf, mesophyll, marginal mechanical tissue, presence: absent (0); present (1)
526	Anatomy, leaf, mesophyll, marginal fibre caps, presence: absent (0); present (1)	526. Anatomy, leaf, mesophyll, marginal fibre caps, presence: absent (0); present (1)	526. Anatomy, leaf, mesophyll, marginal fibre caps, presence: absent (0); present (1)
527	Anatomy, flower, receptacle, aerenchyma, presence: absent (0); present (1)	527. Anatomy, flower, receptacle, aerenchyma, presence: absent (0); present (1)	527. Anatomy, flower, receptacle, aerenchyma, presence: absent (0); present (1)
528	Anatomy, flower, receptacle, aerenchyma, concentration: sparse (0); dense (1)	528. Anatomy, flower, receptacle, aerenchyma, concentration: sparse (0); dense (1)	528. Anatomy, flower, receptacle, aerenchyma, concentration: sparse (0); dense (1)
529	Anatomy, flower, receptacle, tannin cells: absent (0); present (1)	529. Anatomy, flower, receptacle, tannin cells: absent (0); present (1)	529. Anatomy, flower, receptacle, tannin cells: absent (0); present (1)
530	Anatomy, flower, perianth, tube, epidermal unicellular gland, presence: absent (0); present (1)	530. Anatomy, flower, perianth, tube, epidermal unicellular gland, presence: absent (0); present (1)	530. Anatomy, flower, perianth, tube, epidermal unicellular gland, presence: absent (0); present (1)
531	Anatomy, flower, perianth, tannin cells: absent (0); present (1)	531. Anatomy, flower, perianth, tannin cells: absent (0); present (1)	531. Anatomy, flower, perianth, tannin cells: absent (0); present (1)
532	Anatomy, flower, perianth, tannin cells, homogeneous, presence: absent (0); present (1)	532. Anatomy, flower, perianth, tannin cells, homogeneous, presence: absent (0); present (1)	532. Anatomy, flower, perianth, tannin cells, homogeneous, presence: absent (0); present (1)
533	Anatomy, flower, perianth, tannin cells, granular, presence: absent (0); present (1)	533. Anatomy, flower, perianth, tannin cells, granular, presence: absent (0); present (1)	533. Anatomy, flower, perianth, tannin cells, granular, presence: absent (0); present (1)
534	Anatomy, flower, perianth, tannin cells, fibrillar, presence: absent (0); present (1)	534. Anatomy, flower, perianth, tannin cells, fibrillar, presence: absent (0); present (1)	534. Anatomy, flower, perianth, tannin cells, fibrillar, presence: absent (0); present (1)
535	Anatomy, flower, perianth, tannin cells, distribution: sparse (0); moderate (1); abundant (2)	535. Anatomy, flower, perianth, tannin cells, distribution: sparse (0); moderate (1); abundant (2)	535. Anatomy, flower, perianth, tannin cells, distribution: sparse (0); moderate (1); abundant (2)
536	Anatomy, flower, perianth, aerenchyma, presence: absent (0); present (1)	536. Anatomy, flower, perianth, aerenchyma, presence: absent (0); present (1)	536. Anatomy, flower, perianth, aerenchyma, presence: absent (0); present (1)
537	Anatomy, flower, perianth, aerenchyma, density: sparse (0); dense (1)	537. Anatomy, flower, perianth, aerenchyma, density: sparse (0); dense (1)	537. Anatomy, flower, perianth, aerenchyma, density: sparse (0); dense (1)
538	Anatomy, flower, perianth, inner whorl/petals, cuticular surface, deposition, type: mucilage (0); epicuticular layer of wax (1)	538. Anatomy, flower, perianth, inner whorl/petals, cuticular surface, deposition, type: mucilage (0); epicuticular layer of wax (1)	538. Anatomy, flower, perianth, inner whorl/petals, cuticular surface, deposition, type: mucilage (0); epicuticular layer of wax (1)
539	Anatomy, flower, perianth, inner whorl/petals, cuticular surface, deposition, ornamentation: smooth (0); striate (1)	539. Anatomy, flower, perianth, inner whorl/petals, cuticular surface, deposition, ornamentation: smooth (0); striate (1)	539. Anatomy, flower, perianth, inner whorl/petals, cuticular surface, deposition, ornamentation: smooth (0); striate (1)
540	Anatomy, flower, androecium, stamens primordia, ontogeny, origin: same as the petals (0); distinct (1)	540. Anatomy, flower, androecium, stamens primordia, ontogeny, origin: same as the petals (0); distinct (1)	540. Anatomy, flower, androecium, stamens primordia, ontogeny, origin: same as the petals (0); distinct (1)
541	Anatomy, flower, androecium, anthers, wall, at maturity: 2-layered (0); more than 2 layers (1)	541. Anatomy, flower, androecium, anthers, wall, at maturity: 2-layered (0); more than 2 layers (1)	541. Anatomy, flower, androecium, anthers, wall, at maturity: 2-layered (0); more than 2 layers (1)
542	Anatomy, flower, androecium, anthers, endothecium, type: not thickened (0); basally thickened (1); spirally thickened (2); medially thickened (3)	542. Anatomy, flower, androecium, anthers, endothecium, type: not thickened (0); basally thickened (1); spirally thickened (2); medially thickened (3)	542. Anatomy, flower, androecium, anthers, endothecium, type: not thickened (0); basally thickened (1); spirally thickened (2); medially thickened (3)
543	Anatomy, flower, androecium, anthers, tapetum, type: glandular (0); amoeboid (1); invasive non-syncytial (2)	543. Anatomy, flower, androecium, anthers, tapetum, type: glandular (0); amoeboid (1); invasive non-syncytial (2)	543. Anatomy, flower, androecium, anthers, tapetum, type: glandular (0); amoeboid (1); invasive non-syncytial (2)
544	Anatomy, flower, androecium, anthers, tapetum, raphides: absent (0); present (1)	544. Anatomy, flower, androecium, anthers, tapetum, raphides: absent (0); present (1)	544. Anatomy, flower, androecium, anthers, tapetum, raphides: absent (0); present (1)
545	Anatomy, flower, gynoecium, ovary, wall, silica crystals: absent (0); present (1)	545. Anatomy, flower, gynoecium, ovary, wall, silica crystals: absent (0); present (1)	545. Anatomy, flower, gynoecium, ovary, wall, silica crystals: absent (0); present (1)
546	Anatomy, flower, gynoecium, ovary, wall, tannin cells: absent (0); present (1)	546. Anatomy, flower, gynoecium, ovary, wall, tannin cells: absent (0); present (1)	546. Anatomy, flower, gynoecium, ovary, wall, tannin cells: absent (0); present (1)
547	Anatomy, flower, gynoecium, ovary, wall, aerenchyma: absent (0); present (1)	547. Anatomy, flower, gynoecium, ovary, wall, aerenchyma: absent (0); present (1)	547. Anatomy, flower, gynoecium, ovary, wall, aerenchyma: absent (0); present (1)
548	Anatomy, flower, gynoecium, ovary, septae, conation: aposeptalous (0); hemiseptalous (1); synseptalous (2)	548. Anatomy, flower, gynoecium, ovary, septae, conation: aposeptalous (0); hemiseptalous (1); synseptalous (2)	548. Anatomy, flower, gynoecium, ovary, septae, conation: aposeptalous (0); hemiseptalous (1); synseptalous (2)
549	Anatomy, flower, gynoecium, ovary, septae, septal commissures: absent (0); present throughout (1); apical (2)	549. Anatomy, flower, gynoecium, ovary, septae, septal commissures: absent (0); present throughout (1); apical (2)	549. Anatomy, flower, gynoecium, ovary, septae, septal commissures: absent (0); present throughout (1); apical (2)
550	Anatomy, flower, gynoecium, ovary, septae, epithelial cells: absent (0); present (1)	550. Anatomy, flower, gynoecium, ovary, septae, epithelial cells: absent (0); present (1)	550. Anatomy, flower, gynoecium, ovary, septae, epithelial cells: absent (0); present (1)
551	Anatomy, flower, gynoecium, ovary, septae, epithelial cells, density: sparse (0); medium to dense (1)	551. Anatomy, flower, gynoecium, ovary, septae, epithelial cells, density: sparse (0); medium to dense (1)	551. Anatomy, flower, gynoecium, ovary, septae, epithelial cells, density: sparse (0); medium to dense (1)
552	Anatomy, flower, gynoecium, ovary, septae, tannin cells: absent (0); present (1)	552. Anatomy, flower, gynoecium, ovary, septae, tannin cells: absent (0); present (1)	552. Anatomy, flower, gynoecium, ovary, septae, tannin cells: absent (0); present (1)
553	Anatomy, flower, gynoecium, ovary, locules, mucilage-secreting colleter hairs, presence: absent (0); present (1)	553. Anatomy, flower, gynoecium, ovary, locules, mucilage-secreting colleter hairs, presence: absent (0); present (1)	553. Anatomy, flower, gynoecium, ovary, locules, mucilage-secreting colleter hairs, presence: absent (0); present (1)
554	Anatomy, flower, gynoecium, ovary, placenta, ovules, arrangement: uniseriate (0); partially biseriate to biseriate (1); multiseriate (2)	554. Anatomy, flower, gynoecium, ovary, placenta, ovules, arrangement: uniseriate (0); partially biseriate to biseriate (1); multiseriate (2)	554. Anatomy, flower, gynoecium, ovary, placenta, ovules, arrangement: uniseriate (0); partially biseriate to biseriate (1); multiseriate (2)
555	Anatomy, flower, gynoecium, ovary, placenta, position: axile (0); pendule (1); intrusive-parietal (2); axile-parietal (3); basal (4)	555. Anatomy, flower, gynoecium, ovary, placenta, position: axile (0); pendule (1); intrusive-parietal (2); axile-parietal (3); basal (4)	555. Anatomy, flower, gynoecium, ovary, placenta, position: axile (0); pendule (1); intrusive-parietal (2); axile-parietal (3); basal (4)
556	Anatomy, flower, gynoecium, ovary, placenta, shape: linear (0); clavate (1); pendulous-peltate or inclinate-peltate (2); straight-peltate (3); hemispheric (4); globose (5); blanket-like (6); ribbon-like (7)	556. Anatomy, flower, gynoecium, ovary, placenta, shape: linear (0); clavate (1); pendulous-peltate or inclinate-peltate (2); straight-peltate (3); hemispheric (4); globose (5); blanket-like (6); ribbon-like (7)	556. Anatomy, flower, gynoecium, ovary, placenta, shape: linear (0); clavate (1); pendulous-peltate or inclinate-peltate (2); straight-peltate (3); hemispheric (4); globose (5); blanket-like (6); ribbon-like (7)
557	Anatomy, flower, gynoecium, ovary, placenta, flanges: unflanged (0); slightly 2-flanged (1); 2-flanged (2)	557. Anatomy, flower, gynoecium, ovary, placenta, flanges: unflanged (0); slightly 2-flanged (1); 2-flanged (2)	557. Anatomy, flower, gynoecium, ovary, placenta, flanges: unflanged (0); slightly 2-flanged (1); 2-flanged (2)
558	Anatomy, flower, gynoecium, ovary, placenta, sclereids: absent (0); present (1)	558. Anatomy, flower, gynoecium, ovary, placenta, sclereids: absent (0); present (1)	558. Anatomy, flower, gynoecium, ovary, placenta, sclereids: absent (0); present (1)
559	Anatomy, flower, gynoecium, ovary, placenta, tannin cells: absent (0); present (1)	559. Anatomy, flower, gynoecium, ovary, placenta, tannin cells: absent (0); present (1)	559. Anatomy, flower, gynoecium, ovary, placenta, tannin cells: absent (0); present (1)
560	Anatomy, flower, gynoecium, ovary, ovule, orientation: orthotropous (0); hemianatropous to anatropous (1); campylotropous (2)	560. Anatomy, flower, gynoecium, ovary, ovule, orientation: orthotropous (0); hemianatropous to anatropous (1); campylotropous (2)	560. Anatomy, flower, gynoecium, ovary, ovule, orientation: orthotropous (0); hemianatropous to anatropous (1); campylotropous (2)
561	Anatomy, flower, gynoecium, ovary, ovule, non-orthotropous, position: epitropous (0); hypotropous (1); pleurotropous (2)	561. Anatomy, flower, gynoecium, ovary, ovule, non-orthotropous, position: epitropous (0); hypotropous (1); pleurotropous (2)	561. Anatomy, flower, gynoecium, ovary, ovule, non-orthotropous, position: epitropous (0); hypotropous (1); pleurotropous (2)
562	Anatomy, flower, gynoecium, style, stylar canal, presence: absent (0); present (1)	562. Anatomy, flower, gynoecium, style, stylar canal, presence: absent (0); present (1)	562. Anatomy, flower, gynoecium, style, stylar canal, presence: absent (0); present (1)
563	Anatomy, flower, gynoecium, style, tannin cells: absent (0); present (1)	563. Anatomy, flower, gynoecium, style, tannin cells: absent (0); present (1)	563. Anatomy, flower, gynoecium, style, tannin cells: absent (0); present (1)
564	Anatomy, flower, gynoecium, stigma, surface: dry (0); wet (1)	564. Anatomy, flower, gynoecium, stigma, surface: dry (0); wet (1)	564. Anatomy, flower, gynoecium, stigma, surface: dry (0); wet (1)
565	Anatomy, flower, gynoecium, stigma, papillae, type: A (0); B or B+E (1); C (2); D (3); E (4); F (5); G (6); C+E (7)	565. Anatomy, flower, gynoecium, stigma, papillae, type: A (0); B or B+E (1); C (2); D (3); E (4); F (5); G (6); C+E (7)	565. Anatomy, flower, gynoecium, stigma, papillae, type: A (0); B or B+E (1); C (2); D (3); E (4); F (5); G (6); C+E (7)
566	Anatomy, flower, gynoecium, stigma, papillae, epidermis, folded, presence: absent (0); present (1)	566. Anatomy, flower, gynoecium, stigma, papillae, epidermis, folded, presence: absent (0); present (1)	566. Anatomy, flower, gynoecium, stigma, papillae, epidermis, folded, presence: absent (0); present (1)
567	Anatomy, flower, gynoecium, stigma, papillae, cell number: unicellular (0); all multicellular (1); only the marginal multicellular (2); the marginal moniliform (3)	567. Anatomy, flower, gynoecium, stigma, papillae, cell number: unicellular (0); all multicellular (1); only the marginal multicellular (2); the marginal moniliform (3)	567. Anatomy, flower, gynoecium, stigma, papillae, cell number: unicellular (0); all multicellular (1); only the marginal multicellular (2); the marginal moniliform (3)
568	Anatomy, flower, gynoecium, stigma, papillae, distribution: evenly distributed across (0); restricted to the margin (1)	568. Anatomy, flower, gynoecium, stigma, papillae, distribution: evenly distributed across (0); restricted to the margin (1)	568. Anatomy, flower, gynoecium, stigma, papillae, distribution: evenly distributed across (0); restricted to the margin (1)
569	Anatomy, flower, gynoecium, stigma, papillae, length: longer than 1μm (0); equal or shorter than 1μm (1); equal or shorter than 0.5μm (2)	569. Anatomy, flower, gynoecium, stigma, papillae, length: longer than 1μm (0); equal or shorter than 1μm (1); equal or shorter than 0.5μm (2)	569. Anatomy, flower, gynoecium, stigma, papillae, length: longer than 1μm (0); equal or shorter than 1μm (1); equal or shorter than 0.5μm (2)
570	Anatomy, seed, coat, type: testal (0); bitegmic (1)	570. Anatomy, seed, coat, type: testal (0); bitegmic (1)	570. Anatomy, seed, coat, type: testal (0); bitegmic (1)
571	Anatomy, seed, coat, outer tegmen: thick and persistent (0); thin and sloughing off (1)	571. Anatomy, seed, coat, outer tegmen: thick and persistent (0); thin and sloughing off (1)	571. Anatomy, seed, coat, outer tegmen: thick and persistent (0); thin and sloughing off (1)
572	Anatomy, seed, coat, sclerified, presence: absent (0); present (1)	572. Anatomy, seed, coat, sclerified, presence: absent (0); present (1)	572. Anatomy, seed, coat, sclerified, presence: absent (0); present (1)
573	Anatomy, seed, coat, crystals, presence: absent (0); silica (1); calcium oxalate (2)	573. Anatomy, seed, coat, crystals, presence: absent (0); silica (1); calcium oxalate (2)	573. Anatomy, seed, coat, crystals, presence: absent (0); silica (1); calcium oxalate (2)
574	Anatomy, seed, coat, two layers of crossing fibres, presence: absent (0); present (1)	574. Anatomy, seed, coat, two layers of crossing fibres, presence: absent (0); present (1)	574. Anatomy, seed, coat, two layers of crossing fibres, presence: absent (0); present (1)
575	Anatomy, seed, embryo, type: Trillium (0); Xyris-Scirpus or grass (1)	575. Anatomy, seed, embryo, type: Trillium (0); Xyris-Scirpus or grass (1)	575. Anatomy, seed, embryo, type: Trillium (0); Xyris-Scirpus or grass (1)
576	Anatomy, seed, embryo, relative size: shorter than 1/2 the length of the seed (0); ca. 1/2 the length of the seed (1); ca. as long as the seed (2)	576. Anatomy, seed, embryo, relative size: shorter than 1/2 the length of the seed (0); ca. 1/2 the length of the seed (1); ca. as long as the seed (2)	576. Anatomy, seed, embryo, relative size: shorter than 1/2 the length of the seed (0); ca. 1/2 the length of the seed (1); ca. as long as the seed (2)
577	Anatomy, seed, endosperm, type: nuclear (0); helobial (1); helobial-chalazal (2)	577. Anatomy, seed, endosperm, type: nuclear (0); helobial (1); helobial-chalazal (2)	577. Anatomy, seed, endosperm, type: nuclear (0); helobial (1); helobial-chalazal (2)
578	Anatomy, seed, endosperm, concentration/amount: scanty (0); copious (1)	578. Anatomy, seed, endosperm, concentration/amount: scanty (0); copious (1)	578. Anatomy, seed, endosperm, concentration/amount: scanty (0); copious (1)
579	Anatomy, seed, nucellus, parietal layer: crassinucellate (0); tenuinucellate (1)	579. Anatomy, seed, nucellus, parietal layer: crassinucellate (0); tenuinucellate (1)	579. Anatomy, seed, nucellus, parietal layer: crassinucellate (0); tenuinucellate (1)
580	Chromosomes, number, up to 19: n= 4–5 (0); n= 6 (1); n=7 (2); n= 8 (3); n= 9 (4); n= 10 (5); n= 11 (6); n= 14, 15 or 16 (7); n= 17 (8); n= 19 (9)	580. Chromosomes, number, up to 19: n= 4–5 (0); n= 6 (1); n=7 (2); n= 8 (3); n= 9 (4); n= 10 (5); n= 11 (6); n= 14, 15 or 16 (7); n= 17 (8); n= 19 (9)	580. Chromosomes, number, up to 19: n= 4–5 (0); n= 6 (1); n=7 (2); n= 8 (3); n= 9 (4); n= 10 (5); n= 11 (6); n= 14, 15 or 16 (7); n= 17 (8); n= 19 (9)
581	Chromosomes, number, above 19: n=26 (0); n= 29 (1); n= ca. 85 (2); n= variable due to Robertsonian Translocations (3)	581. Chromosomes, number, above 19: n=26 (0); n= 29 (1); n= ca. 85 (2); n= variable due to Robertsonian Translocations (3)	581. Chromosomes, number, above 19: n=26 (0); n= 29 (1); n= ca. 85 (2); n= variable due to Robertsonian Translocations (3)
582	Chromosomes, size: ≤ 2µm (0); ca. 3µm (1); > 3µm ≤ 5µm (2); > 5µm < 10µm (3); ≥ 10µm (4)	582. Chromosomes, size: ≤ 2µm (0); ca. 3µm (1); > 3µm ≤ 5µm (2); > 5µm < 10µm (3); ≥ 10µm (4)	582. Chromosomes, size: ≤ 2µm (0); ca. 3µm (1); > 3µm ≤ 5µm (2); > 5µm < 10µm (3); ≥ 10µm (4)
583	Chromosomes, karyotype, homogeneity: unimodal (0); bimodal (1)	583. Chromosomes, karyotype, homogeneity: unimodal (0); bimodal (1)	583. Chromosomes, karyotype, homogeneity: unimodal (0); bimodal (1)
584	Chromosomes, complements, symmetry: symmetric (0); at least some asymmetric (1)	584. Chromosomes, complements, symmetry: symmetric (0); at least some asymmetric (1)	584. Chromosomes, complements, symmetry: symmetric (0); at least some asymmetric (1)
585	Phytochemistry, pro-anthocyanins, presence: absent (0); present (1)	585. Phytochemistry, pro-anthocyanins, presence: absent (0); present (1)	585. Phytochemistry, pro-anthocyanins, presence: absent (0); present (1)
586	Phytochemistry, anthocyanin, type: acylated cyanidin 3,7,3’-triglycoside (0); commelinin (1); 3-glycoside (2); eichhornin (3); delphinidin (4)	586. Phytochemistry, anthocyanin, type: acylated cyanidin 3,7,3’-triglycoside (0); commelinin (1); 3-glycoside (2); eichhornin (3); delphinidin (4)	586. Phytochemistry, anthocyanin, type: acylated cyanidin 3,7,3’-triglycoside (0); commelinin (1); 3-glycoside (2); eichhornin (3); delphinidin (4)
587	Phytochemistry, acids, chelidonic acid, presence: absent (0); present (1)	587. Phytochemistry, acids, chelidonic acid, presence: absent (0); present (1)	587. Phytochemistry, acids, chelidonic acid, presence: absent (0); present (1)
588	Phytochemistry, acids, presence: absent (0); diferulic acids (1); syringic acids (2)	588. Phytochemistry, acids, presence: absent (0); diferulic acids (1); syringic acids (2)	588. Phytochemistry, acids, presence: absent (0); diferulic acids (1); syringic acids (2)
589	Phytochemistry, cyanogenic compounds, presence: absent (0); present (1)	589. Phytochemistry, cyanogenic compounds, presence: absent (0); present (1)	589. Phytochemistry, cyanogenic compounds, presence: absent (0); present (1)
590	Phytochemistry, phenylphenalenones, presence: absent (0); present (1)	590. Phytochemistry, phenylphenalenones, presence: absent (0); present (1)	590. Phytochemistry, phenylphenalenones, presence: absent (0); present (1)
591	Phytochemistry, C-glycosides, presence: absent (0); present (1)	591. Phytochemistry, C-glycosides, presence: absent (0); present (1)	591. Phytochemistry, C-glycosides, presence: absent (0); present (1)
592	Phytochemistry, flavanols, presence: absent (0); present (1)	592. Phytochemistry, flavanols, presence: absent (0); present (1)	592. Phytochemistry, flavanols, presence: absent (0); present (1)
593	Phytochemistry, flavonoids, apigenin, presence: absent (0); present (1)	593. Phytochemistry, flavonoids, apigenin, presence: absent (0); present (1)	593. Phytochemistry, flavonoids, apigenin, presence: absent (0); present (1)
594	Phytochemistry, flavonoids, luteolin, presence: absent (0); present (1)	594. Phytochemistry, flavonoids, luteolin, presence: absent (0); present (1)	594. Phytochemistry, flavonoids, luteolin, presence: absent (0); present (1)
595	Phytochemistry, flavonoids, hidroxiluteolin, presence: absent (0); present (1)	595. Phytochemistry, flavonoids, hidroxiluteolin, presence: absent (0); present (1)	595. Phytochemistry, flavonoids, hidroxiluteolin, presence: absent (0); present (1)
596	Phytochemistry, flavonoids, isorhamnetin, presence: absent (0); present (1)	596. Phytochemistry, flavonoids, isorhamnetin, presence: absent (0); present (1)	596. Phytochemistry, flavonoids, isorhamnetin, presence: absent (0); present (1)
597	Phytochemistry, flavonoids, quercetin, presence: absent (0); present (1)	597. Phytochemistry, flavonoids, quercetin, presence: absent (0); present (1)	597. Phytochemistry, flavonoids, quercetin, presence: absent (0); present (1)
598	Phytochemistry, flavones, 6-hidroxiluteolin, presence: absent (0); present (1)	598. Phytochemistry, flavones, 6-hidroxiluteolin, presence: absent (0); present (1)	598. Phytochemistry, flavones, 6-hidroxiluteolin, presence: absent (0); present (1)
599	Phytochemistry, phenolic and sulphate derivatives, presence: absent (0); present (1)	599. Phytochemistry, phenolic and sulphate derivatives, presence: absent (0); present (1)	599. Phytochemistry, phenolic and sulphate derivatives, presence: absent (0); present (1)
600	Phytochemistry, p-coumaric acids, presence: absent (0); present (1)	600. Phytochemistry, p-coumaric acids, presence: absent (0); present (1)	600. Phytochemistry, p-coumaric acids, presence: absent (0); present (1)
